# Supplementary material for: Limosilactobacillus reuteri normalizes blood–brain barrier dysfunction and neurodevelopment deficits associated with prenatal exposure to lipopolysaccharide
Source: Gut Microbes. 2023 Feb 17;15(1):2178800. doi: 10.1080/19490976.2023.2178800 (PMC9980478; doi:10.1080/19490976.2023.2178800)
Supplement: Supplemental Material [file KGMI_A_2178800_SM3235.zip]

Archive with 2 entries (2 files):
- Table S1 Features_with_analogs.xlsx
- Table S2 ANOVA_table serum and brain pools.xls
