# Supplementary material for: Limosilactobacillus reuteri normalizes blood–brain barrier dysfunction and neurodevelopment deficits associated with prenatal exposure to lipopolysaccharide
Source: Gut Microbes. 2023 Feb 17;15(1):2178800. doi: 10.1080/19490976.2023.2178800 (PMC9980478; doi:10.1080/19490976.2023.2178800)
Supplement: Supplemental Material [file KGMI_A_2178800_SM3235.zip › Table S1 Features_with_analogs.xlsx]

## Sheet: 20220801_Features_with_analogs
number	row m/z	row retention time	Analog:Compound_Name	Compound_Name		Added LPS	Added LPS	Added LPS	Delivery to ween LPS	Delivery to ween LPS	Delivery to ween LPS	Delivery to ween Reuteri	Delivery to ween Reuteri	Delivery to ween Reuteri	Gestation to ween Reuteri	Gestation to ween Reuteri	Gestation to ween Reuteri	Gestation to ween Reuteri and challenge with LPS	Gestation to ween Reuteri and challenge with LPS	Gestation to ween Reuteri and challenge with LPS	SPF	SPF	SPF	Added LPS	Added LPS	Added LPS	Delivery to ween LPS	Delivery to ween LPS	Delivery to ween LPS	Delivery to ween Reuteri	Delivery to ween Reuteri	Delivery to ween Reuteri	Gestation to ween Reuteri	Gestation to ween Reuteri	Gestation to ween Reuteri	Gestation to ween Reuteri and challenge with LPS	Gestation to ween Reuteri and challenge with LPS	Gestation to ween Reuteri and challenge with LPS	SPF	SPF	SPF	Added LPS	Added LPS	Added LPS	Added LPS	Delivery to ween LPS	Delivery to ween LPS	Delivery to ween LPS	Delivery to ween LPS
number	row m/z	row retention time	Analog:Compound_Name	Compound_Name		12-L2_S	13-L3_S	11-L1_S	52-LR2_S	53-LR3_S	51-LR1_S	42-DR2_S	43-DR3_S	41-DR1_S	22-GR2_S	23-GR3_S	21-GR1_S	32-RL2_S	33-RL3_S	31-RL1_S	02-S2_S	03-S3_S	01-S1_S	15-L5_S	16-L6_S	14-L4_S	55-LR5_S	56-LR6_S	54-LR4_S	45-DR5_S	46-DR6_S	44-DR4_S	25-GR5_S	26-GR6_S	24-GR4_S	35-RL5_S	36-RL6_S	34-RL4_S	05-S5_S	06-S6_S	04-S4_S	18-L8_S	19-L9_S	20-L10_S	17-L7_S	58-LR8_S	59-LR9_S	60-LR10_S	57-LR7_S
number	row m/z	row retention time	Analog:Compound_Name	Compound_Name		serum	serum	serum	serum	serum	serum	serum	serum	serum	serum	serum	serum	serum	serum	serum	serum	serum	serum	serum	serum	serum	serum	serum	serum	serum	serum	serum	serum	serum	serum	serum	serum	serum	serum	serum	serum	serum	serum	serum	serum	serum	serum	serum	serum
number	row m/z	row retention time	Analog:Compound_Name	Compound_Name		2	2	2	2	2	2	2	2	2	2	2	2	2	2	2	2	2	2	4	4	4	4	4	4	4	4	4	4	4	4	4	4	4	4	4	4	12	12	12	12	12	12	12	12
number	row m/z	row retention time	Analog:Compound_Name	Compound_Name		025_20220519_EC1307_mouse-serum-12-L2_S_pos Peak area	026_20220519_EC1307_mouse-serum-13-L3_S_pos Peak area	024_20220519_EC1307_mouse-serum-11-L1_S_pos Peak area	088_20220519_EC1307_mouse-serum-52-LR2_S_pos Peak area	089_20220519_EC1307_mouse-serum-53-LR3_S_pos Peak area	086_20220519_EC1307_mouse-serum-51-LR1_S_pos Peak area	072_20220519_EC1307_mouse-serum-42-DR2_S_pos Peak area	074_20220519_EC1307_mouse-serum-43-DR3_S_pos Peak area	071_20220519_EC1307_mouse-serum-41-DR1_S_pos Peak area	040_20220519_EC1307_mouse-serum-22-GR2_S_pos Peak area	041_20220519_EC1307_mouse-serum-23-GR3_S_pos Peak area	039_20220519_EC1307_mouse-serum-21-GR1_S_pos Peak area	056_20220519_EC1307_mouse-serum-32-RL2_S_pos Peak area	057_20220519_EC1307_mouse-serum-33-RL3_S_pos Peak area	055_20220519_EC1307_mouse-serum-31-RL1_S_pos Peak area	010_20220519_EC1307_mouse-serum-02-S2_S_pos Peak area	011_20220519_EC1307_mouse-serum-03-S3_S_pos Peak area	009_20220519_EC1307_mouse-serum-01-S1_S_pos Peak area	028_20220519_EC1307_mouse-serum-15-L5_S_pos Peak area	031_20220519_EC1307_mouse-serum-16-L6_S_pos Peak area	027_20220519_EC1307_mouse-serum-14-L4_S_pos Peak area	091_20220519_EC1307_mouse-serum-55-LR5_S_pos Peak area	093_20220519_EC1307_mouse-serum-56-LR6_S_pos Peak area	090_20220519_EC1307_mouse-serum-54-LR4_S_pos Peak area	076_20220519_EC1307_mouse-serum-45-DR5_S_pos Peak area	078_20220519_EC1307_mouse-serum-46-DR6_S_pos Peak area	075_20220519_EC1307_mouse-serum-44-DR4_S_pos Peak area	044_20220519_EC1307_mouse-serum-25-GR5_S_pos Peak area	046_20220519_EC1307_mouse-serum-26-GR6_S_pos Peak area	042_20220519_EC1307_mouse-serum-24-GR4_S_pos Peak area	060_20220519_EC1307_mouse-serum-35-RL5_S_pos Peak area	062_20220519_EC1307_mouse-serum-36-RL6_S_pos Peak area	059_20220519_EC1307_mouse-serum-34-RL4_S_pos Peak area	013_20220519_EC1307_mouse-serum-05-S5_S_pos Peak area	016_20220519_EC1307_mouse-serum-06-S6_S_pos Peak area	012_20220519_EC1307_mouse-serum-04-S4_S_pos Peak area	033_20220519_EC1307_mouse-serum-18-L8_S_pos Peak area	034_20220519_EC1307_mouse-serum-19-L9_S_pos Peak area	035_20220519_EC1307_mouse-serum-20-L10_S_pos Peak area	032_20220519_EC1307_mouse-serum-17-L7_S_pos Peak area	096_20220519_EC1307_mouse-serum-58-LR8_S_pos Peak area	097_20220519_EC1307_mouse-serum-59-LR9_S_pos Peak area	098_20220519_EC1307_mouse-serum-60-LR10_S_pos Peak area	095_20220519_EC1307_mouse-serum-57-LR7_S_pos Peak area
89	288.252	4.27417	Lauryl diethanolamide	MassbankEU:SM876702 Lauryl diethanolamide|N,N-bis(2-hydroxyethyl)dodecanamide	89_288.2524_4.27_MassbankEU:SM876702 Lauryl diethanolamide|N,N-bis(2-hydroxyethyl)dodecanamide	0.153905	0.0790674	0.154874	0.125501	0.140837	0.136802	0.107403	0.128334	0.155047	0.125028	0.137335	0.0954289	0.112627	0.116931	0.145098	0.0910481	0.121371	0.0873729	0.111987	0.0909223	0.0988797	0.122754	0.138304	0.155754	0.115478	0.141281	0.112443	0.13229	0.113956	0.138512	0.116105	0.181933	0.13872	0.102806	0.0972877	0.119737	0.137941	0.123779	0.163743	0.132529	0.15845	0.134195	0.123858	0.153241
160	832.583	3.96224	"(4R)-4-((3R,5S,6S,7R,8R,9S,10R,12S,13R,17R)-3,6,7,12-tetrahydroxy-10,13-dimethylhexadecahydro-1H-cyclopenta[a]phenanthren-17-yl)pentanoic acid"		160_832.5827_3.96_"(4R)-4-((3R,5S,6S,7R,8R,9S,10R,12S,13R,17R)-3,6,7,12-tetrahydroxy-10,13-dimethylhexadecahydro-1H-cyclopenta[a]phenanthren-17-yl)pentanoic acid"	0.0742844	0.0917375	0.0748838	0.113108	0.0899382	0.232209	0.11557	0.167563	0.163392	0.126595	0.128642	0.0711639	0.136942	0.0508301	0.0762165	0.130391	0.0888449	0.12732	0.0533241	0.087159	0.0905443	0.126387	0.109929	0.0885027	0.102441	0.102017	0.109247	0.0927444	0.0746828	0.122729	0.0566128	0.0859231	0.126459	0.0528409	0.130906	0.167214	0.0685847	0.0645982	0.0916492	0.0795891	0.0627286	0.0802965	0.0815672	0.757242
188	860.61	5.51098	C16 Lactosyl Ceramide (d18:1/16:0)		188_860.6095_5.51_C16 Lactosyl Ceramide (d18:1/16:0)	0.0465078	0.465424	0.101114	0.0928236	0.0992015	0.0495514	0.276868	0.12366	0.820628	0.0825536	0.0426557	0.038008	0.137291	0.175618	0.232439	0	0	0	0.0686757	0.0907771	0.0749003	0.130969	0.125517	0.350175	0.116484	0.0423519	0.0473121	0.0890358	0.0874385	0.0349307	0.0763562	0.061367	0.23332	0.0758109	0.0374702	0.106842	0.0881527	0.026518	0	0.182966	0.0424435	0.0381015	0.145901	0.0418416
481	818.563	5.73068	N-Oleoyl-D-erythro-sphingosylphosphorylcholine from NIST14		481_818.5626_5.73_N-Oleoyl-D-erythro-sphingosylphosphorylcholine from NIST14	0	0.452629	0	0.0495774	0.118018	0.0776101	0	0.0424359	0.097231	0.116179	0	0.0400728	0.177528	0.0534326	0.051328	0.392991	0.0396853	0.0368466	0.216931	0.114818	0.0486051	2.50061	0.242257	0.0662769	0	0.0367483	0.0357565	0.049345	0.0373847	0.10395	0.050913	0.196579	0.0421897	0.039567	0.0458774	0.169729	0.676597	0.0453792	0.237617	0.0436372	0.238022	0.0518464	1.0568	0.237186
64	166.086	1.14576	DL-Phenylalanine from NIST14	DL-Phenylalanine from NIST14	64_166.0857_1.15_DL-Phenylalanine from NIST14	70.4068	46.771	48.9902	53.7795	79.2489	58.7591	32.3542	43.0838	28.5861	37.6041	24.7509	27.2714	27.9227	30.3397	30.7385	45.3188	65.1298	44.7978	25.6982	54.9568	29.8167	45.0075	53.6694	51.8202	27.1224	29.7361	27.3742	28.8543	15.1914	22.9945	19.217	23.6329	26.7876	57.22	33.7532	51.5456	40.217	23.7779	16.5007	70.6879	30.0486	21.6322	29.9907	26.2416
208	452.327	3.52934	glycocholic acid		208_452.3268_3.53_glycocholic acid	1.83657	1.64571	1.92352	1.78692	2.31887	2.10136	1.68561	1.89028	1.68104	1.82428	1.58543	1.57973	1.54889	1.62491	1.77989	1.57183	1.34832	1.50781	1.66922	1.26703	1.53565	1.69224	1.81951	1.97365	1.81708	1.90523	1.58464	1.80818	1.54936	1.68918	1.88019	2.12466	1.80377	1.5933	1.5165	1.86203	1.29277	1.52907	1.42102	1.5492	1.97924	1.95178	2.01727	2.236
20	518.32	4.68702	AC1NSO0W	1-Hexadecanoyl-sn-glycero-3-phosphocholine from NIST14	20_518.3201_4.69_1-Hexadecanoyl-sn-glycero-3-phosphocholine from NIST14	20.8318	19.2699	19.6222	15.9186	21.6289	18.8877	17.3983	19.0472	16.5558	19.4344	17.1227	17.3308	15.4627	14.1909	19.1303	17.669	16.5677	20.9383	17.6813	22.9607	16.8599	23.0113	23.0932	26.5859	19.2343	18.7498	16.8013	18.2081	17.9476	16.8554	18.4324	24.401	19.1687	16.9819	15.9751	21.3911	24.392	16.3492	15.2199	24.0102	22.0281	21.8544	23.519	22.1017
264	301.284	3.78761	LU071403 N-[3-(Dimethylamino)propyl]dodecanamide		264_301.2840_3.79_LU071403 N-[3-(Dimethylamino)propyl]dodecanamide	0.11141	0.0655021	0.179243	0.104546	0.0503044	0.0551166	0.102288	0.280213	0.0967681	0.086282	0.0815881	0.0864765	0.0813546	0.105433	0.10434	0.0621762	0.0646413	0.0623875	0.0710667	0.0727401	0.0972565	0.160255	0.0965305	0.13369	0.108133	0.200142	0.0943843	0.0979233	0.148397	0.0894114	0.114456	0.137075	0.108501	0.0883414	0.0691009	0.0896677	0.0958647	0.142795	0.155093	0.0605848	0.127048	0.107321	0.104086	0.104731
111	400.341	4.73641	LAUROYLCARNITINE	Palmitoylcarnitine - eV	111_400.3409_4.74_Palmitoylcarnitine - eV	16.8448	11.0385	11.4452	30.2793	38.7215	23.2772	13.068	14.1526	11.6403	21.1288	15.0823	13.899	11.5041	7.39197	15.5487	6.68657	5.96018	8.31559	5.97508	5.28424	4.7944	5.65949	5.58244	7.90576	7.96888	8.20767	7.03862	8.87296	4.81887	6.86747	8.8111	13.285	9.63599	5.15622	6.44706	8.89869	4.9886	3.62243	3.17883	3.55146	3.37922	2.49248	3.23929	4.53967
462	300.289	4.3066	D-erythro-C18-Sphingosine from NIST14		462_300.2888_4.31_D-erythro-C18-Sphingosine from NIST14	1.23098	0.645349	1.68053	0.473122	0.177939	0.908606	0.316627	0.267192	0.233355	3.51598	0.573521	2.12932	2.20669	1.72992	1.58775	1.96123	2.69936	0.474225	0.417278	0.426345	0.421786	0.29927	0.468778	0.380379	0.274739	0.28765	0.63429	0.451986	0.651781	0.385079	0.336892	0.484407	0.395243	0.94858	0.326306	0.147056	0.561487	0.815855	0.478386	0.227071	1.51613	1.73414	0.677086	0.953602
310	662.44	5.4517	PC(16:0/18:2); [M+H]+ C42H81N1O8P1		310_662.4398_5.45_PC(16:0/18:2); [M+H]+ C42H81N1O8P1	0.0526247	0.0287831	0	0	0	0.0732576	0.0539004	0	0.0949929	0.0302174	0	0	0.0227006	0.0413164	0	0.0487558	0.0770877	0.0232429	0	0	0.0598562	0.0632195	0.0692945	0.0188583	0.0323045	0	0.0605683	0.0450795	0.0665508	0.0255992	0.0494037	0.0343883	0	0.0334585	0.0287666	0.0575479	0.0910984	0	0.0672694	0.0804444	0.0324994	0	0.149212	0.0761776
241	643.404	2.90033	AU224709 Fosinopril|(2S,4S)-4-cyclohexyl-1-[2-[(2-methyl-1-propanoyloxypropoxy)-(4-phenylbutyl)phosphoryl]acetyl]pyrrolidine-2-carboxylic acid		241_643.4041_2.90_AU224709 Fosinopril|(2S,4S)-4-cyclohexyl-1-[2-[(2-methyl-1-propanoyloxypropoxy)-(4-phenylbutyl)phosphoryl]acetyl]pyrrolidine-2-carboxylic acid	1.48413	1.1111	0.107758	0.197319	0.0842013	0.201643	0.0799574	0.106578	0.0631216	0.101115	0.13039	0.0524781	0.0722423	0.132563	0.0589427	0.129975	0.0489334	0.069977	0.242866	0.0307699	2.25278	0.111709	0.0657579	0.0997454	0.0682015	2.57918	0.108348	0.0782933	0.0629118	0.1196	0.266054	1.69121	0.076415	6.99917	0.091595	0.270952	0.116873	10.9682	0.0489763	11.0947	4.78177	60.9634	0.232518	0.268892
452	298.273	4.0752	9,10-Dihydroxy-12Z-octadecenoic acid from NIST14		452_298.2731_4.08_9,10-Dihydroxy-12Z-octadecenoic acid from NIST14	0.111637	0.0620097	0.160038	0.0765345	0.0246133	0.135812	0.0256869	0.0218838	0.022157	0.310925	0.0514476	0.271462	0.188234	0.139945	0.163815	0.198661	0.25325	0.0392841	0.0285117	0.0345094	0.0266558	0.0246224	0.034866	0.0234034	0.0228106	0.0268938	0.0517557	0.037928	0.0395459	0.0339086	0.0249909	0.0266892	0.0314596	0.0825647	0.0255018	0.00840799	0.0332646	0.0744697	0.046873	0.022086	0.115023	0.144605	0.0445038	0.0653417
238	523	2.98284	AU224709 Fosinopril|(2S,4S)-4-cyclohexyl-1-[2-[(2-methyl-1-propanoyloxypropoxy)-(4-phenylbutyl)phosphoryl]acetyl]pyrrolidine-2-carboxylic acid		238_522.9995_2.98_AU224709 Fosinopril|(2S,4S)-4-cyclohexyl-1-[2-[(2-methyl-1-propanoyloxypropoxy)-(4-phenylbutyl)phosphoryl]acetyl]pyrrolidine-2-carboxylic acid	1.62747	1.21527	0.091908	0.152717	0.043181	0.135067	0.063048	0.0787034	0.0283887	0.0719945	0.164726	0.0311177	0.0531981	0.102167	0.0425828	0.0731279	0.0346834	0.0469784	0.230798	0.0183251	2.51142	0.119933	0.0395601	0.0634221	0.0365333	2.92337	0.104129	0.0589466	0.0575788	0.0760026	0.289903	1.65598	0.0596962	6.89409	0.0916178	0.294249	0.163921	11.4852	0.0479411	6.62111	5.61353	42.3368	0.254864	0.270728
28	610.369	4.82847	2-(5-Oxovaleryl)phosphatidylcholine from NIST14	1-Palmitoyl-2-glutaryl phosphatidylcholine from NIST14	28_610.3686_4.83_1-Palmitoyl-2-glutaryl phosphatidylcholine from NIST14	0.0197893	0	0	0	0	0.0308693	0	0	0	0.0698525	0	0.0161705	0.0142419	0.0180973	0	0.0858905	0.0159657	0	0.0236074	0	0.0245423	0.0340396	0.0238073	0	0	0	0.0196616	0	0	0	0	0	0	0	0	0	0	0.063102	0	0.01398	0	0	0	0
344	526.291	4.51205	PE(22:6/0:0); [M+H]+ C27H45N1O7P1		344_526.2911_4.51_PE(22:6/0:0); [M+H]+ C27H45N1O7P1	20.0786	17.973	17.7086	4.95937	7.66015	8.00396	20.1656	20.735	17.5147	17.467	16.525	21.6793	20.1362	15.4149	25.9925	17.9808	5.74353	13.9899	18.6852	23.8132	20.2089	19.7759	22.4331	24.8829	21.6585	24.9441	25.3949	16.7494	20.4311	15.5104	23.1887	17.6286	31.9738	20.4387	15.7212	14.9499	17.5262	20.2284	19.9261	16.6679	25.6401	20.3588	24.0168	20.954
133	302.304	4.40593	Sphinganine	SPHINGANINE	133_302.3044_4.41_SPHINGANINE	0.774339	0.574612	1.00954	0.290802	0.164279	0.551676	0.204051	0.245136	0.189454	3.29201	0.678776	2.25235	1.66354	1.29743	0.994545	1.73369	1.96965	0.462957	0.421859	0.327994	0.391689	0.221585	0.340838	0.301765	0.154576	0.216272	0.573907	0.426463	0.598972	0.380423	0.336121	0.337905	0.373758	0.685548	0.300947	0.107318	0.552778	0.505079	0.316926	0.25756	0.926119	1.01887	0.548144	0.643229
233	537.675	2.99471	AU224709 Fosinopril|(2S,4S)-4-cyclohexyl-1-[2-[(2-methyl-1-propanoyloxypropoxy)-(4-phenylbutyl)phosphoryl]acetyl]pyrrolidine-2-carboxylic acid		233_537.6749_2.99_AU224709 Fosinopril|(2S,4S)-4-cyclohexyl-1-[2-[(2-methyl-1-propanoyloxypropoxy)-(4-phenylbutyl)phosphoryl]acetyl]pyrrolidine-2-carboxylic acid	1.77397	1.24461	0.094211	0.157012	0.0364944	0.154582	0.0638345	0.0926874	0.0261455	0.0668539	0.177364	0.0407226	0.0470201	0.107317	0.0511733	0.102176	0.0512262	0.0603127	0.272206	0.0252491	2.57086	0.107952	0.0494252	0.0526119	0.0413577	2.83265	0.0885637	0.0625264	0.0505007	0.0786028	0.283785	1.9084	0.0548721	7.67499	0.0909696	0.305219	0.147194	11.8775	0.0553083	6.51704	5.63242	39.6761	0.250658	0.313197
240	493.649	2.95764	AU224709 Fosinopril|(2S,4S)-4-cyclohexyl-1-[2-[(2-methyl-1-propanoyloxypropoxy)-(4-phenylbutyl)phosphoryl]acetyl]pyrrolidine-2-carboxylic acid		240_493.6488_2.96_AU224709 Fosinopril|(2S,4S)-4-cyclohexyl-1-[2-[(2-methyl-1-propanoyloxypropoxy)-(4-phenylbutyl)phosphoryl]acetyl]pyrrolidine-2-carboxylic acid	1.46277	1.1034	0.0758762	0.127485	0.0533753	0.140359	0.0544283	0.0641562	0.0328703	0.0534312	0.142047	0.0257725	0.0356256	0.0834231	0.0353428	0.0927779	0.0309463	0.0384391	0.206143	0.0148743	2.20417	0.0912316	0.0539636	0.0486497	0.0384189	2.51115	0.0937594	0.0548895	0.0403319	0.0630602	0.246752	1.24948	0.0380859	5.86479	0.0742411	0.257264	0.122846	10.1159	0.0238096	4.44282	4.8406	34.9319	0.211381	0.236736
342	502.291	4.52289	PE(20:4/0:0); [M+H]+ C25H45N1O7P1		342_502.2913_4.52_PE(20:4/0:0); [M+H]+ C25H45N1O7P1	15.032	13.6942	13.5965	3.61011	6.62101	8.24703	13.1475	13.5351	12.2017	10.1026	10.9101	11.7137	14.3238	11.7384	16.4705	11.1358	4.11564	11.6883	11.0565	11.6822	9.59547	11.5109	11.3722	13.809	11.1393	12.5334	10.9543	10.6516	10.2605	11.1223	11.9305	12.2962	14.274	9.73176	7.93093	8.80262	10.5939	11.6489	9.60235	9.2915	15.3461	11.7842	13.8929	12.3132
239	508.324	2.9703	AU224709 Fosinopril|(2S,4S)-4-cyclohexyl-1-[2-[(2-methyl-1-propanoyloxypropoxy)-(4-phenylbutyl)phosphoryl]acetyl]pyrrolidine-2-carboxylic acid		239_508.3242_2.97_AU224709 Fosinopril|(2S,4S)-4-cyclohexyl-1-[2-[(2-methyl-1-propanoyloxypropoxy)-(4-phenylbutyl)phosphoryl]acetyl]pyrrolidine-2-carboxylic acid	1.53425	1.19906	0.0873297	0.137799	0.0597361	0.145233	0.0578186	0.0802535	0.015194	0.0602047	0.171865	0.0334013	0.0467489	0.093925	0.0454531	0.0771722	0.031128	0.0481901	0.21527	0.0190836	2.54547	0.0885829	0.0301999	0.0450071	0.0351041	2.74315	0.0728827	0.047248	0.044305	0.0844582	0.290702	1.34108	0.0385972	5.64089	0.0775211	0.294887	0.154941	10.8995	0.0345124	4.90199	5.21703	39.7211	0.226436	0.259635
360	694.462	5.40589	1-(9Z-Octadecenoyl)-2-tetradecanoyl-sn-glycero-3-phosphocholine from NIST14		360_694.4619_5.41_1-(9Z-Octadecenoyl)-2-tetradecanoyl-sn-glycero-3-phosphocholine from NIST14	0	0	0	0	0	0	0	0	0	0	0	0	0	0	0	0.0376063	0	0	0	0	0	0.0127559	0	0	0	0	0	0	0	0	0	0	0	0	0	0	0	0	0	0	0	0	0.0199209	0
235	478.973	2.94455	AU224709 Fosinopril|(2S,4S)-4-cyclohexyl-1-[2-[(2-methyl-1-propanoyloxypropoxy)-(4-phenylbutyl)phosphoryl]acetyl]pyrrolidine-2-carboxylic acid		235_478.9735_2.94_AU224709 Fosinopril|(2S,4S)-4-cyclohexyl-1-[2-[(2-methyl-1-propanoyloxypropoxy)-(4-phenylbutyl)phosphoryl]acetyl]pyrrolidine-2-carboxylic acid	1.14344	0.851537	0.0617333	0.135296	0.0517945	0.112821	0.0437331	0.0639701	0.0293358	0.058738	0.101686	0.0206807	0.0373571	0.0884885	0.0344458	0.0755419	0.0140877	0.0331533	0.178681	0.0147495	1.91101	0.0778951	0.0411832	0.0407856	0.0421115	2.15868	0.076032	0.0457146	0.0289365	0.0523028	0.237178	1.25969	0.0370894	5.37462	0.0660402	0.189925	0.100611	7.98523	0.0216615	3.90017	4.19981	32.6362	0.17746	0.214574
33	546.351	5.1908	1-Myristoyl-sn-glycero-3-phosphocholine from NIST14	1-Stearoyl-2-hydroxy-sn-glycero-3-phosphocholine from NIST14	33_546.3512_5.19_1-Stearoyl-2-hydroxy-sn-glycero-3-phosphocholine from NIST14	26.354	23.7126	18.0095	6.93096	11.4422	9.72578	19.362	22.4494	17.6813	17.1965	16.2469	17.4547	17.6467	15.2672	20.4858	20.9414	23.7741	33.3835	16.8156	26.333	17.8171	34.9286	25.4037	39.077	23.8242	21.8355	18.073	19.2913	21.8196	18.1846	20.9806	20.3727	22.148	20.2615	16.3191	22.9505	33.7408	18.0163	16.9083	27.4872	25.6854	29.7884	33.6855	23.7211
424	608.389	5.07112	1-O-Hexadecyl-2-O-(2E-butenoyl)-sn-glyceryl-3-phosphocholine from NIST14		424_608.3891_5.07_1-O-Hexadecyl-2-O-(2E-butenoyl)-sn-glyceryl-3-phosphocholine from NIST14	0	0	0	0	0	0	0	0	0	0	0	0	0	0	0	0	0.014027	0	0	0	0	0	0	0.0108006	0	0	0	0	0	0	0	0	0	0	0	0	0.00918526	0	0.0181944	0.0111729	0	0	0.0132422	0
56	834.599	3.92811	Cholic acid from NIST14	Cholic acid	56_834.5989_3.93_Cholic acid	0.0749918	0.109361	0.0891122	0.3474	0.0532513	0.0102988	0.130465	0.264262	0.0370229	0.190474	0.129269	0.145015	0.0671317	0.0880007	0.180492	0.024542	0.128248	0	0.0526984	0.051534	0.246391	0.139107	5.0482	1.86461	0.855749	0.287149	0.309865	0.31304	0.121277	0.340468	0.251854	16.9756	0.251448	0.880731	0.0851022	18.7264	1.04384	0.432228	0.139671	0.829228	0.202187	0.194964	0.241845	40.6967
312	688.414	5.13431	PC(16:0/20:5); [M+H]+ C44H79N1O8P1		312_688.4137_5.13_PC(16:0/20:5); [M+H]+ C44H79N1O8P1	0	0	0	0.0260695	0	0.0305942	0.0266516	0.0301807	0	0.0198851	0	0	0	0	0	0.0754683	0.0308077	0.0179727	0.0188154	0	0	0.052618	0.0474131	0.0376224	0	0	0	0	0	0	0	0	0	0.0284424	0	0	0	0	0	0.0337081	0	0	0.0614685	0
29	454.291	4.68667	PE(16:0/0:0); [M+H]+ C21H45N1O7P1	1-Palmitoyl-2-hydroxy-sn-glycero-3-phosphoethanolamine from NIST14	29_454.2915_4.69_1-Palmitoyl-2-hydroxy-sn-glycero-3-phosphoethanolamine from NIST14	13.7708	10.5678	10.4229	4.45667	8.38475	4.61128	15.3113	16.851	12.8631	9.25719	10.8344	9.4798	12.4251	8.41869	14.4848	10.522	7.86561	12.6653	8.2645	14.903	9.665	15.93	14.2888	19.6843	13.5214	14.4885	12.6899	12.7428	12.0254	11.4352	11.0872	10.3499	13.3257	13.4552	11.6672	12.5716	12.1925	10.3802	11.3797	12.2578	10.5092	9.3643	10.8565	10.6518
53	391.283	5.14931	BIS(2-ETHYLHEXYL)PHTHALATE	BIS(2-ETHYLHEXYL)PHTHALATE	53_391.2827_5.15_BIS(2-ETHYLHEXYL)PHTHALATE	0	0	0	0	0	0	0	0	1.02337	0	0	0	0	0	0	0.016754	0	0	0	0	0	0	0	0	0	0	0	0	0	0	0	0.0226297	0	0	0	0	0	0	0	0	0	0	0	0
453	811.56	5.10969	Arachidonoylthio-PC from NIST14		453_811.5596_5.11_Arachidonoylthio-PC from NIST14	0.161214	0.127818	0.0870067	0.139884	0.170037	0.149908	0.129609	0.148412	0.0808926	0	0.175804	0.073939	0.081008	0.0975045	0.103225	0.202239	0.610879	0.0544077	0.118564	0.110498	0.0912614	0.116454	0.0182677	0.164089	0.0771785	0.147783	0.126051	0.123272	0.132495	0.390489	0.143509	0.158274	0.191336	0.115295	0.091967	0.105321	0.27511	0.227649	0.135654	0.378129	0.531644	0.214976	0.151388	0.0826774
206	831.575	3.93902	GalCer(d18:2/20:1); [M+H]+ C44H82N1O8		206_831.5755_3.94_GalCer(d18:2/20:1); [M+H]+ C44H82N1O8	0.107793	0.155639	0.133442	0.351071	0.131652	0.442546	0.232848	0.211996	0.231958	0.109475	0.113677	0.162951	0.187343	0.111549	0.291604	0.262373	0.159721	0.190521	0.0978666	0.110326	0.109597	0.190678	0.188964	0.198577	0.153799	0.179778	0.181435	0.179134	0.110534	0.184759	0.200983	0.115041	0.169753	0.166497	0.123304	0.128136	0.0944321	0.148841	0.109689	0.158189	0.125918	0.150977	0.100911	0.113954
141	516.298	2.96754	taurohyocholic acid	taurohyocholic acid	141_516.2985_2.97_taurohyocholic acid	1.2005	1.04965	0.667823	0.336621	0.363944	0.427447	1.19536	1.31882	0.944758	3.84884	1.27106	1.3238	1.0382	1.09786	0.842194	1.41286	1.35105	1.01086	11.4634	0.693227	1.23781	1.30821	19.0143	2.1713	0.583038	0.405516	0.311235	1.32171	0.0976675	1.13275	0.433581	19.2554	0.447876	10.833	0.20809	9.95067	0.23214	0.246533	0.251382	0.0930179	0.218351	0.26136	0.291835	14.7407
284	446.253	4.25926	NCGC00385123-01_C22H30O6_7b,9-Dihydroxy-3-(hydroxymethyl)-1,1,6,8-tetramethyl-5-oxo-1,1a,1b,4,4a,5,7a,7b,8,9-decahydro-9aH-cyclopropa[3,4]benzo[1,2-e]azulen-9a-yl acetate		284_446.2526_4.26_NCGC00385123-01_C22H30O6_7b,9-Dihydroxy-3-(hydroxymethyl)-1,1,6,8-tetramethyl-5-oxo-1,1a,1b,4,4a,5,7a,7b,8,9-decahydro-9aH-cyclopropa[3,4]benzo[1,2-e]azulen-9a-yl acetate	0.429638	4.09764	0.946642	0.986036	1.18663	0.912424	4.9107	0.748056	0.530084	1.38887	0.691593	4.74067	0.393886	0.667784	0.651528	3.85417	0.589938	3.99755	0.79856	5.20435	1.09862	1.41096	1.7506	2.27986	1.53824	1.70815	1.0236	1.4082	1.39544	1.54184	4.28382	1.95394	1.32866	1.00051	1.0455	1.32854	1.60212	1.08093	1.05549	1.31512	1.25318	1.66605	1.78101	1.99574
101	282.278	4.31948	N-Tetracosenoyl-4-sphingenine from NIST14	N-Tetracosenoyl-4-sphingenine from NIST14	101_282.2782_4.32_N-Tetracosenoyl-4-sphingenine from NIST14	0.500194	0.287584	0.643156	0.227824	0.106956	0.386526	0.136017	0.14193	0.113265	1.39582	0.234683	0.870193	0.872118	0.680954	0.613044	0.758963	1.01125	0.230716	0.201922	0.225792	0.198025	0.15084	0.201095	0.191146	0.134309	0.145623	0.279928	0.197571	0.270933	0.154874	0.163618	0.230576	0.158991	0.374391	0.171903	0.0945493	0.313288	0.368975	0.212992	0.119997	0.62209	0.70127	0.305722	0.405563
362	530.321	4.6082	1-(9Z-Octadecenoyl)-sn-glycero-3-phosphocholine from NIST14		362_530.3206_4.61_1-(9Z-Octadecenoyl)-sn-glycero-3-phosphocholine from NIST14	0.107258	0.157088	0.0824202	0.0340876	0.0695856	0.0668655	0.10113	0.103156	0.0316508	0.0478093	0.0544751	0.0740025	0.0973525	0.0491074	0.102121	0.0812367	0.0595563	0.15537	0.150909	0.222052	0.140895	0.299055	0.214949	0.286355	0.166511	0.12436	0.109196	0.195824	0.197736	0.286988	0.131669	0.153626	0.23762	0.214872	0.117304	0.142051	0.338783	0.257172	0.267177	0.299067	0.30023	0.314837	0.361499	0.482911
508	536.336	3.656	PAF C-16 from NIST14		508_536.3362_3.66_PAF C-16 from NIST14	0.256463	0.174183	0.175379	0.0387322	0.110119	0.0303186	0.206285	0.181374	0.152739	0.0637861	0.122238	0.0948256	0.182125	0.11187	0.177749	0.632477	0.730567	0.112714	0.0597529	0.0768307	0.0895999	0.192571	0.167522	0.263452	0.0808297	0.0934319	0.0455749	0.134	0.0754871	0.150966	0.0772036	0.161296	0.0995977	0.128747	0.0741791	0.112119	0.0638925	0.0618393	0.520487	0.107801	0.298624	0.102734	0.067317	0.846083
19	510.354	4.95846	1-Stearoyl-2-hydroxy-sn-glycero-3-phosphocholine from NIST14	1-Heptadecanoyl-sn-glycero-3-phosphocholine from NIST14	19_510.3538_4.96_1-Heptadecanoyl-sn-glycero-3-phosphocholine from NIST14	9.1276	11.2136	8.21006	5.23922	7.65037	5.93617	12.6038	10.1439	7.44344	8.05426	8.05349	8.44962	10.2738	8.93657	12.1108	9.88881	11.0055	11.1189	11.348	21.7989	12.5295	25.7479	17.2604	26.1121	21.2492	18.9548	19.2429	13.8461	17.0003	14.1421	18.6744	18.2794	22.331	15.656	12.3183	17.085	31.4205	17.6852	20.6714	20.3004	36.9682	38.229	37.8063	53.694
214	370.294	4.18559	LAUROYLCARNITINE		214_370.2943_4.19_LAUROYLCARNITINE	2.9473	1.46718	1.53721	3.67298	3.1087	2.48723	1.94278	2.5537	2.19375	2.364	2.53989	2.76573	1.59593	1.30915	2.58672	1.43696	1.73352	2.17829	1.2834	1.3293	1.00062	1.79029	1.81217	2.90434	2.7225	3.94068	2.76241	4.31687	1.35593	4.20342	3.45636	3.46812	4.02448	2.22362	2.61973	3.48707	1.74506	1.19086	2.86161	1.02183	2.2018	1.78275	1.69141	2.68551
207	470.34	3.52424	GLYCOCHOLIC ACID		207_470.3400_3.52_GLYCOCHOLIC ACID	10.7707	10.0267	11.3273	11.0843	13.692	12.484	9.96543	10.8726	9.62356	10.5765	9.69625	9.67595	9.18386	9.11001	10.557	9.03938	8.01872	8.96346	10.2824	6.48738	8.87081	10.1289	10.7832	11.8889	10.9394	11.1436	9.68852	10.528	9.31616	9.91008	10.7438	12.6304	10.7739	9.07597	8.93454	10.6305	7.15864	9.43645	8.38901	8.66565	11.8439	11.0419	11.641	12.7484
350	526.292	4.35	PS(22:6/0:0); [M+H]+ C28H45N1O9P1		350_526.2919_4.35_PS(22:6/0:0); [M+H]+ C28H45N1O9P1	0.0335707	0.0139962	0	0	0	0	0.00791921	0.0127261	0.0233842	0.050976	0.00833016	0.0338319	0.0330807	0.0232338	0.0131648	0.0356959	0.0181272	0.0143178	0.0192102	0.0122288	0.00904921	0	0.0211782	0.0451686	0.00768003	0.0187262	0.0127795	0.0426446	0.0132273	0.0459224	0	0.0595926	0.0536528	0.0243429	0.0315667	0.0215735	0.0255688	0.0119625	0.0563128	0.0197181	0.0441508	0.0145565	0.046643	0.0468629
42	204.122	0.547766	ACETYL-CARNITINE	ACETYL-CARNITINE	42_204.1224_0.55_ACETYL-CARNITINE	22.5752	17.1829	22.4312	15.4355	15.548	14.219	21.7981	23.303	23.5969	25.5104	22.4766	17.5709	19.8584	15.7198	23.4218	9.81627	10.6369	19.2292	25.8429	36.6087	18.9119	15.2659	16.2344	15.314	29.3271	25.75	31.3478	18.8043	13.3433	17.6702	19.4608	26.4172	17.2257	14.5066	13.4328	30.6901	52.5313	20.9746	16.1228	73.0137	23.6128	27.665	17.9919	29.1389
113	177.106	0.975164	PB001418 Serotonin|3-(2-aminoethyl)-1H-indol-5-ol	PB001418 Serotonin|3-(2-aminoethyl)-1H-indol-5-ol	113_177.1063_0.98_PB001418 Serotonin|3-(2-aminoethyl)-1H-indol-5-ol	0.348292	0.495961	0.400648	0.189247	0.241081	0.221335	0.0410354	0.0589239	0.0204284	0.252713	0.0645364	0.0721489	0.10245	0.0231252	0.459013	0.299144	0.390547	0.953535	0.610814	1.68195	0.966111	0.957984	1.28863	0.679919	0.875964	0.748995	0.917148	0.26398	0.202474	0.574834	0.598223	0.278165	0.660979	1.91479	1.53042	1.24724	1.09108	0.231667	0.23834	1.86075	0.821406	0.623608	0.796999	0.660496
215	246.169	2.22999	LAUROYLCARNITINE		215_246.1692_2.23_LAUROYLCARNITINE	2.90268	1.97702	2.26137	4.75223	2.15568	5.02402	2.06154	2.63237	1.7958	3.09385	2.26227	2.0458	3.47923	2.43675	3.34666	2.0479	4.54454	1.18037	2.06342	4.47212	1.77682	2.4875	2.24671	2.75924	2.77307	2.51282	2.56096	2.41758	2.33692	2.03889	1.05136	1.30332	1.58036	3.72886	2.0085	1.81014	1.51636	1.1951	1.55013	4.41578	3.08216	2.40896	0.803116	2.42822
86	568.338	4.52986	1-Stearoyl-2-hydroxy-sn-glycero-3-phosphocholine from NIST14	Lyso PC (22:6)	86_568.3380_4.53_Lyso PC (22:6)	121.918	75.7579	79.8686	75.4193	82.4602	72.524	75.9944	73.3365	69.1356	58.8195	63.8354	106.26	78.0294	64.1273	92.0639	106.016	148.66	102.327	66.0932	131.592	59.0621	86.7402	90.1786	99.635	86.4293	100.741	82.1573	76.6051	93.5776	70.1085	94.4018	88.8395	133.811	103.334	68.578	77.7815	76.6773	64.0699	60.5548	76.8163	85.2823	85.6972	138.987	97.1343
273	148.06	0.485907	METHIONINE		273_148.0600_0.49_METHIONINE	0.275688	0.208043	0.297447	0.113871	0.0987915	0.184458	0.168801	0.103921	0.0915554	0.54308	0.18611	0.22651	0.218204	0.342141	0.341611	0.271661	0.697148	0.157884	0.43258	0.497488	0.370356	0.154689	0.0752243	0.168167	0.131518	0.210091	0.397971	0.403779	0.550697	0.226525	0.206018	0.20536	0.227605	0.400195	0.188389	0.146885	0.299408	0.369906	0.182781	0.264531	0.52202	0.270233	0.140595	0.518773
193	314.234	3.505	DECANOYLCARNITINE		193_314.2337_3.50_DECANOYLCARNITINE	0.0565084	0.0363286	0.0584569	0.0347513	0.0620611	0.0395762	0.0430853	0.0524887	0.0520837	0.0490397	0.0410743	0.0445897	0.0662433	0.0380515	0.0919145	0.166074	0.0399923	0.0926264	0.0455237	0.0287012	0.0230927	0.0651565	0.0602316	0.0662473	0.0809228	0.118869	0.0775662	0.0942491	0.0281985	0.0905862	0.0942086	0.136249	0.114848	0.051341	0.047335	0.0952168	0.0218108	0.0555985	0.0728946	0.0287931	0.0929902	0.0880821	0.0756872	0.101599
90	150.058	0.610846	METHIONINE	METHIONINE	90_150.0578_0.61_METHIONINE	20.8995	13.7919	15.3009	4.85243	8.0635	4.88025	11.949	14.401	6.76215	4.50846	3.05812	3.2859	14.4582	7.09439	13.2434	12.3647	13.6905	11.4676	7.1012	11.4261	8.41248	12.3178	16.8197	15.5894	5.52758	3.70671	3.45014	8.21323	5.16525	8.57076	2.33829	8.74643	3.45453	8.9007	4.99191	9.24789	10.7803	5.87106	6.05987	19.0325	9.38831	6.55036	6.74069	4.79828
71	206.083	2.751	INDOLELACTIC ACID	INDOLELACTIC ACID	71_206.0827_2.75_INDOLELACTIC ACID	0.0742938	0.0856998	0.060873	0.142145	0.20224	0.161144	0.0561053	0.0696815	0.0412042	0.143494	0.109422	0.088163	0.0636847	0.0444129	0.100243	0.123807	0.0669526	0.0726206	0.0141941	0.0234971	0.0528772	0.0446061	0.0603022	0.0323481	0.0160834	0.0193816	0.0467781	0.0260268	0.0112917	0.0293199	0.0177554	0.0252595	0.0184994	0.0359815	0.0186727	0.0568176	0.0593424	0.0722119	0.0692368	0.0625327	0.0443509	0.0582795	0.0339199	0.127329
301	386.325	4.54779	Palmitoylcarnitine - eV		301_386.3254_4.55_Palmitoylcarnitine - eV	0.0561569	0.0410653	0.041984	0.537933	0.732309	0.198528	0.0779365	0.0610747	0.0968269	0.149921	0.125566	0.118485	0.0647581	0.0318287	0.063288	0.0184897	0.0259435	0.0251216	0.0226107	0.0503248	0.0413085	0.0318672	0.0208717	0.0790298	0.124117	0.0595289	0.0279694	0.0417351	0.0502576	0.0625949	0.0324897	0.0877097	0.0721024	0.0316624	0.032958	0.0502112	0.0497569	0	0.0250452	0.0303305	0.025031	0.0171336	0.0242907	0.0587619
24	468.307	4.24966	Lyso-PC(16:0) from NIST14	1-Myristoyl-sn-glycero-3-phosphocholine from NIST14	24_468.3071_4.25_1-Myristoyl-sn-glycero-3-phosphocholine from NIST14	78.3721	42.4956	58.3653	24.2863	34.9307	32.8578	49.1615	83.1392	69.011	39.7209	48.0942	33.4915	75.4023	53.1073	91.6554	45.6523	51.0938	49.1584	4.2173	7.12367	5.7798	18.7547	13.6651	19.4786	10.0989	9.2447	8.11421	10.2891	6.82475	10.9081	8.37939	8.64498	10.3641	9.18553	6.39506	8.90807	8.15671	6.35232	5.89945	7.03423	6.26685	8.86166	8.81408	7.31229
231	625.727	3.0565	AU224709 Fosinopril|(2S,4S)-4-cyclohexyl-1-[2-[(2-methyl-1-propanoyloxypropoxy)-(4-phenylbutyl)phosphoryl]acetyl]pyrrolidine-2-carboxylic acid		231_625.7270_3.06_AU224709 Fosinopril|(2S,4S)-4-cyclohexyl-1-[2-[(2-methyl-1-propanoyloxypropoxy)-(4-phenylbutyl)phosphoryl]acetyl]pyrrolidine-2-carboxylic acid	0.735334	0.536416	0.0429674	0.082796	0.0350899	0.0595327	0.0267977	0.0325358	0.0199176	0.0469096	0.0981465	0.0206375	0.0370656	0.0557224	0.0269155	0.0490645	0.02578	0.0348754	0.134686	0.0118506	1.12439	0.0454248	0.0332574	0.0285374	0.0164524	1.31647	0.0492339	0.0478772	0.0301948	0.0789992	0.128528	0.779064	0.0296767	3.35895	0.0534956	0.148042	0.0989925	5.85615	0.0287797	3.76911	2.43096	24.9485	0.12437	0.134869
172	160.133	0.51581	"NEPSILON,NEPSILON,NEPSILON-TRIMETHYLLYSINE"		172_160.1327_0.52_"NEPSILON,NEPSILON,NEPSILON-TRIMETHYLLYSINE"	2.21812	2.75217	2.26143	3.54402	4.12939	3.74778	2.42472	2.51365	2.0695	1.76087	1.68311	1.15243	1.4067	2.76704	1.68608	0.327089	1.6348	2.96854	2.10594	2.23515	1.42967	2.30686	2.24638	2.90794	2.38959	2.15644	1.35569	2.53712	1.5832	1.95695	1.13997	1.63444	1.37424	1.05803	1.17946	3.10417	4.40084	1.49336	3.7122	4.08029	2.21308	3.31696	3.15554	2.06164
84	494.323	4.38864	1-Stearoyl-2-hydroxy-sn-glycero-3-phosphocholine from NIST14	Lyso PC (16:1)	84_494.3227_4.39_Lyso PC (16:1)	27.2193	14.4855	19.554	16.8408	18.0293	17.6264	27.2647	23.4189	19.5625	11.0141	14.6601	15.5696	20.989	13.955	23.0704	19.3634	13.9146	12.9918	13.9877	55.9692	35.8365	41.6662	35.9646	94.2539	34.4626	36.0643	33.9232	58.7447	38.7322	65.5927	35.8581	27.404	60.6908	45.7003	35.6431	26.279	54.9353	47.552	60.1259	34.6699	61.5528	49.4041	42.1348	73.2878
74	277.103	0.503883	L-.gamma.-Glutamyl-L-glutamic Acid from NIST14	L-.gamma.-Glutamyl-L-glutamic Acid from NIST14	74_277.1026_0.50_L-.gamma.-Glutamyl-L-glutamic Acid from NIST14	0.015291	0.0080895	0.0360952	0	0.0135303	0.0223055	0.00882814	0.0214913	0.0237899	0.0554686	0.0119829	0.0242779	0.00970247	0.0128941	0.0326368	0.0203904	0.0119777	0.00921012	0.0132309	0.0278987	0.00884648	0.00885797	0.0127938	0.0131165	0.00717769	0.0178392	0.0182082	0.0590571	0.0193613	0.0482061	0.0123335	0.0181891	0.00719026	0.0124261	0.0310394	0.0133884	0.0107401	0.0247034	0.0299742	0.0467523	0.0447809	0.0205124	0.0103454	0
105	426.357	4.80897	Oleoyl L-carnitine from NIST14	Oleoyl L-carnitine from NIST14	105_426.3565_4.81_Oleoyl L-carnitine from NIST14	11.7316	8.70281	8.20198	23.4939	35.1914	18.2398	12.6566	14.2267	11.425	18.0075	12.1292	13.2698	7.52173	5.58042	10.251	7.75446	9.9711	14.6129	7.08983	8.00003	5.69519	11.0128	10.2931	17.767	12.6341	12.5312	11.4358	12.0143	6.95472	10.3437	11.5496	13.2482	14.03	10.8756	10.5098	16.9894	9.58022	5.49554	6.61189	3.48739	8.37192	5.76015	8.19743	10.863
110	300.289	5.4277	Palmitoyl ethanolamide from NIST14	Palmitoyl ethanolamide from NIST14	110_300.2885_5.43_Palmitoyl ethanolamide from NIST14	0.27864	0.232006	0.136434	0.0318151	0.217742	0.0845269	0.145875	0.181876	0.117906	0.192778	0.0986914	0.166218	0.210679	0.151272	0.146747	0.183022	0.158624	0.245197	0.120489	0.0877039	0.0828713	0.255249	0.136306	0.201176	0.139013	0.15377	0.0865098	0.16775	0.138231	0.134753	0.18013	0.250127	0.168928	0.129633	0.096928	0.247383	0.152616	0.0791737	0.103484	0.151865	0.0982911	0.167834	0.120292	0.151187
131	428.372	5.04473	LAUROYLCARNITINE	RP025602 Stearoyl-L-Carnitine|stearoylcarnitine|3-octadecanoyloxy-4-(trimethylazaniumyl)butanoate	131_428.3721_5.04_RP025602 Stearoyl-L-Carnitine|stearoylcarnitine|3-octadecanoyloxy-4-(trimethylazaniumyl)butanoate	5.28374	4.03388	2.99758	7.67561	10.5516	8.10961	7.11449	7.46437	5.51843	5.35735	4.77054	4.61673	4.77347	3.07091	5.81232	4.81767	5.4119	7.8811	2.67793	3.62132	2.83896	4.81379	4.89789	6.89062	3.93679	4.77219	3.58787	3.93543	2.96182	2.94802	3.63602	4.47196	4.08065	4.20345	3.63675	4.55838	3.61162	1.83814	1.57631	2.4187	2.44304	1.7357	2.84553	2.37076
444	544.336	4.84319	1-Stearoyl-2-hydroxy-sn-glycero-3-phosphocholine from NIST14		444_544.3360_4.84_1-Stearoyl-2-hydroxy-sn-glycero-3-phosphocholine from NIST14	12.7546	10.9324	9.76646	5.55186	9.06479	7.76074	9.65229	10.5355	7.27973	7.20119	6.63078	7.85481	8.39652	7.00841	9.77529	9.56253	9.93727	14.2251	10.1108	13.9123	10.0812	15.9485	15.0124	21.0734	10.5407	9.33754	8.1942	11.537	10.1197	11.0186	10.8296	12.7371	11.543	10.5399	9.04564	12.6686	16.6981	10.5926	9.36591	11.836	14.444	15.1179	16.8796	13.1661
102	448.341	4.58941	O-arachidonoylcarnitine	O-arachidonoylcarnitine	102_448.3408_4.59_O-arachidonoylcarnitine	3.17714	1.91155	2.09803	5.10739	9.08801	3.91179	2.126	2.69158	2.53377	2.87343	3.04748	3.32735	1.49423	1.34882	2.63594	1.05014	1.60804	3.08929	1.55449	1.83023	0.973415	2.88986	2.5938	4.22198	2.61981	2.74307	1.90207	2.60882	1.32121	2.31744	2.28359	3.74596	2.05871	1.89661	1.52081	3.19568	1.74641	1.19082	1.13825	1.31557	1.6116	1.75503	2.11109	2.01041
465	380.282	4.21535	D-erythro-Sphingosine-1-phosphate from NIST14		465_380.2818_4.22_D-erythro-Sphingosine-1-phosphate from NIST14	0.0178616	0.0232198	0	0.033564	0.0216443	0.0846146	0.046942	0.0305519	0.0372172	0.00780944	0	0.0246136	0.0289965	0	0.0479309	0.0868916	0.0192628	0.0354084	0.00659488	0.0122745	0.0139874	0.0334737	0.0368285	0.0384462	0.0225494	0.0126569	0	0.0144035	0.00977296	0.0252159	0	0.013672	0.0173672	0.0211806	0.0180066	0.0244242	0	0	0.00759488	0	0	0.0101748	0.00793607	0
261	410.346	5.1268	AU406506 3,6,9,12-Tetraoxatetracosan-1-ol|Tetraethylene glycol monododecyl ether|2-[2-[2-(2-dodecoxyethoxy)ethoxy]ethoxy]ethanol		261_410.3462_5.13_AU406506 3,6,9,12-Tetraoxatetracosan-1-ol|Tetraethylene glycol monododecyl ether|2-[2-[2-(2-dodecoxyethoxy)ethoxy]ethoxy]ethanol	0.0234828	0	0.0313373	0.0163882	0	0.0308048	0	0	0	0.0256675	0	0.0147249	0	0.0234744	0	0	0	0.0135682	0	0	0.0208583	0.01013	0	0.00942126	0.0193966	0	0	0	0.0147367	0	0	0	0	0.0273962	0	0.0243035	0.0105455	0.0171731	0.025901	0.0177096	0.0164056	0.0296592	0.0228795	0
343	530.322	4.8625	PE(22:4/0:0); [M+H]+ C27H49N1O7P1		343_530.3223_4.86_PE(22:4/0:0); [M+H]+ C27H49N1O7P1	1.1139	0.878233	0.825922	0.236609	0.839918	0.57415	0.678217	0.754405	0.646589	0.580744	0.533371	0.714718	1.18762	0.769167	0.879704	1.38385	0.434354	0.778063	0.682051	0.596305	0.47734	0.843975	0.875062	1.15436	0.452396	0.488351	0.414907	0.614507	0.632215	0.758628	0.859965	0.926218	0.853657	0.509618	0.284537	0.330098	0.346731	0.729604	0.390681	0.380458	0.865891	0.709979	0.899114	0.513619
184	542.32	4.50753	AC1NSO0W		184_542.3203_4.51_AC1NSO0W	6.99036	6.22247	6.46451	4.0849	17.5853	12.9943	5.23198	6.54233	5.37821	13.6321	4.70359	4.82526	5.05606	5.27523	6.66143	6.73678	5.25026	5.87058	4.99832	6.8224	4.46196	6.84796	7.013	8.08238	5.04337	5.15786	4.36231	6.10867	4.94252	5.53144	5.11961	19.3543	5.08989	5.06214	4.31764	16.31	7.54796	4.97519	4.93998	7.09693	6.33103	6.01601	6.43383	6.96673
144	464.282	3.49749	taurohyodeoxycholic acid	taurohyodeoxycholic acid	144_464.2825_3.50_taurohyodeoxycholic acid	0.0182089	0	0.0166033	0	0	0	0.0188284	0.030898	0.0172792	0.0754478	0.0177959	0.0189102	0.0087049	0.0145059	0.0156175	0.0220359	0.0189547	0.0182309	0.213393	0	0.0191334	0.027584	0.47229	0.042146	0.0205587	0.0163075	0	0.0176477	0	0.0177779	0.0188575	1.39848	0	0.253785	0	0.138306	0	0	0	0	0	0.0123456	0	0.148845
292	286.2	2.92998	OCTANOYLCARNITINE		292_286.2005_2.93_OCTANOYLCARNITINE	0.41803	0.235824	0.350689	0.0458087	0.064318	0.0405311	0.1721	0.378692	0.269606	0.303451	0.322637	0.268891	0.404506	0.239675	0.422485	0.285402	0.565321	0.0798015	0.117508	0.0551497	0.0440269	0.131928	0.289948	0.126669	0.152021	0.157538	0.124912	0.157366	0.0821193	0.127267	0.119586	0.400119	0.111965	0.128484	0.112956	0.42081	0.0323862	0.0454235	0.105182	0.0390129	0.147048	0.0206508	0.0650611	0.14901
513	310.176	0.809654	Pro-Pro-Lys from NIST14		513_310.1757_0.81_Pro-Pro-Lys from NIST14	0.0224915	0.0103177	0.0248801	0	0.0198429	0	0.00989005	0.0143166	0.00898284	0.0186257	0.0224089	0.0128057	0	0.0149756	0.00818959	0.0214091	0.0212875	0.0158528	0.0112162	0.0235473	0.0151211	0.0133127	0.0185323	0.0180877	0	0	0	0	0.00631108	0	0.00796063	0	0	0.0106363	0.011808	0.00789376	0	0.00822934	0	0.0322867	0.0330453	0	0.0128102	0
304	546.354	4.69986	PC(0:0/18:1); [M+H]+ C26H53N1O7P1		304_546.3536_4.70_PC(0:0/18:1); [M+H]+ C26H53N1O7P1	117.317	94.8464	96.4615	6.88011	55.0791	45.4415	96.0465	87.97	80.4814	27.0469	36.0866	43.0155	92.3293	64.0511	95.8126	22.6663	107.791	84.4805	34.3026	12.8819	29.9314	13.3699	52.1461	16.8972	36.7092	41.7516	34.2612	50.6625	8.47619	48.9008	8.75068	11.2455	11.6837	9.8902	37.6631	9.391	11.8676	10.7965	9.93346	46.8554	12.1498	10.5881	12.1584	13.2265
21	482.359	4.83476	1-Hexadecyl-sn-glycero-3-phosphocholine from NIST14	1-Hexadecyl-sn-glycero-3-phosphocholine from NIST14	21_482.3590_4.83_1-Hexadecyl-sn-glycero-3-phosphocholine from NIST14	8.38917	7.54172	7.08189	13.349	17.5471	16.0138	10.0785	9.5412	7.56546	8.42806	7.91653	8.28649	8.43447	6.95928	10.5416	11.1836	9.43196	9.46869	3.19856	6.27266	3.62238	6.96308	6.20167	7.45299	5.91392	5.43392	4.90116	4.47772	4.4871	4.48672	5.16039	6.77072	5.27497	4.71241	3.61234	5.03016	5.6418	6.41579	5.04494	4.5396	9.50137	8.50548	7.94711	8.50984
61	316.247	3.59767	LAUROYLCARNITINE	DECANOYLCARNITINE	61_316.2473_3.60_DECANOYLCARNITINE	1.59222	2.04788	1.02679	0.577749	1.01907	0.482244	2.05194	2.53569	1.76313	0.809842	0.649143	0.717981	1.55565	0.966927	3.54099	1.1673	3.38942	1.29185	0.318928	0.169602	0.104557	0.774436	0.648491	0.783915	0.664371	0.867729	0.832215	1.05268	0.112301	0.799923	0.739231	1.0686	0.894551	0.305943	0.387994	0.439848	0.111884	0.222862	0.328013	0.181391	0.687981	0.620839	0.285546	0.458923
192	328.247	3.59252	DECANOYLCARNITINE		192_328.2473_3.59_DECANOYLCARNITINE	0.104517	0.0548675	0.0811972	0.0459217	0.0597673	0.0138649	0.0476765	0.0937732	0.0766261	0.0385671	0.0651625	0.0587329	0.0561826	0.0629428	0.0607651	0.0435762	0.035988	0.0797329	0.0652788	0.0258521	0.0295824	0.158408	0.163165	0.176032	0.195801	0.222412	0.146608	0.142391	0.0479438	0.12445	0.138771	0.213272	0.0984999	0.0589027	0.0691897	0.0767557	0.0325004	0.00932514	0.039577	0.0232856	0.068774	0.0665555	0.117167	0.104599
154	169.036	0.61975	1-METHYLURIC ACID	Uric Acid - 40.0 eV	154_169.0360_0.62_Uric Acid - 40.0 eV	0.107554	0.111562	0.130659	0.144103	0.299514	0.318954	0.0293953	0.0612107	0.0249037	0.214128	0.0243823	0.114205	0.0599936	0.0231056	0.17213	0.343421	1.11387	0.259246	0.279766	0.468011	0.402522	0.583135	0.773086	0.605761	0.293886	0.513016	0.747583	0.668918	0.138397	0.625814	0.299244	0.626343	0.886634	1.44116	1.15359	0.879709	0.503216	0.108398	0.65148	1.86439	1.91487	1.05755	0.653415	1.36289
98	478.291	4.51483	PE(18:2/0:0); [M+H]+ C23H45N1O7P1	NCGC00380283-01!4-[5-[[4-[5-[acetyl(hydroxy)amino]pentylamino]-4-oxobutanoyl]-hydroxyamino]pentylamino]-4-oxobutanoic acid	98_478.2914_4.51_NCGC00380283-01!4-[5-[[4-[5-[acetyl(hydroxy)amino]pentylamino]-4-oxobutanoyl]-hydroxyamino]pentylamino]-4-oxobutanoic acid	23.6776	22.4955	18.8368	0.579349	1.91587	1.88427	21.9818	27.1788	20.2113	4.82225	9.82724	7.62867	24.029	18.4235	27.687	19.9107	7.07385	15.7395	11.9254	18.7945	13.3063	21.0543	22.4956	25.9692	10.522	9.99324	8.52659	13.2472	11.4906	13.8354	11.3168	15.7171	13.3104	10.7981	7.26971	9.77318	14.1516	15.3585	16.501	14.955	26.6092	15.3315	14.1371	21.1314
10	480.346	4.84871	1-(1Z-Hexadecenyl)-sn-glycero-3-phosphocholine from NIST14	1-(1Z-Hexadecenyl)-sn-glycero-3-phosphocholine from NIST14	10_480.3460_4.85_1-(1Z-Hexadecenyl)-sn-glycero-3-phosphocholine from NIST14	1.8204	1.64584	1.35585	3.56626	4.68797	4.1316	2.88954	2.53815	2.03962	2.11704	2.23131	2.304	1.9911	1.74212	2.50465	3.00952	2.7617	2.67393	0.895551	1.6433	1.04223	1.93482	1.77307	2.31621	1.84291	1.51712	1.53889	1.28644	1.44242	1.19347	1.50622	1.63863	1.6986	1.44513	1.03063	1.3108	1.75688	1.39925	1.44119	1.32939	2.24581	2.52107	2.52905	2.08678
183	654.329	5.72488	AC1L1X1Z		183_654.3294_5.72_AC1L1X1Z	0.035506	0.108102	0.0545254	0	0	0	0.0365398	0	0	0	0	0	0	0.142742	0	8.56404	0	0.0266693	0	0.181794	0	0.0275202	0.0302219	0	0	0	0	0	0	0	0	0	0	0	0	0	0	0	0	0	0	0	0	0
426	461.269	5.25354	1-Oleoyl-L-.alpha.-lysophosphatidic acid from NIST14		426_461.2686_5.25_1-Oleoyl-L-.alpha.-lysophosphatidic acid from NIST14	0	0	0	0	0	0	0	0	0	0	0	0	0	0	0	0.0261455	0.96894	0	0	0	0	0	0	0	0	0	0	0	0	0	0	0	0	0	0	0	0	0	0	0	0	0	0.0159433	0
87	510.391	5.39149	1-Hexadecyl-sn-glycero-3-phosphocholine from NIST14	Lyso-PAF C-18 from NIST14	87_510.3907_5.39_Lyso-PAF C-18 from NIST14	1.28394	1.16062	0.915706	1.42141	1.85893	1.86071	1.81818	1.82693	1.61904	1.24907	1.04041	1.14418	1.30876	1.08725	1.46232	1.84015	1.82915	2.2029	0.852317	1.74709	1.10396	3.02311	2.34924	2.90744	1.86246	1.94578	1.86188	1.46841	1.6669	1.49648	1.88932	2.00709	2.21689	1.59852	1.13908	1.86059	2.81807	1.82218	1.47958	3.13319	2.93873	3.99087	3.5078	2.66242
504	452.372	4.89042	Oleoyl L-carnitine from NIST14		504_452.3722_4.89_Oleoyl L-carnitine from NIST14	1.35277	1.0818	0.867861	0.793811	1.88789	0.782687	1.36205	1.66388	1.5051	1.36833	1.05193	1.21189	0.968681	0.771069	1.22085	0.90165	1.81928	1.57919	0.369694	0.430027	0.263404	0.792839	0.648065	0.946617	0.5264	0.532283	0.562905	0.554189	0.289906	0.351618	0.44439	0.870975	0.543435	0.46393	0.464501	0.560832	0.42875	0.210113	0.285744	0.174891	0.400546	0.245631	0.300336	0.550091
212	176.102	0.498524	L-(+)-Arginine - 40.0 eV		212_176.1022_0.50_L-(+)-Arginine - 40.0 eV	0.681605	0.191248	0.499645	0.989314	0.777896	0.916031	0.417681	0.538102	0.178505	0.529661	0.433541	0.381635	0.454045	0.166422	0.239988	0.223349	0.375659	0.254597	0.142684	0.203463	0.212551	0.347982	0.411471	0.574226	0.18205	0.215959	0.101382	0.370983	0.136403	0.201739	0.172084	0.304592	0.164084	0.191711	0.0971568	0.450478	0.152527	0.185565	0.0863967	0.15119	0.211007	0.38504	0.120423	0.0946216
434	548.369	4.96152	1-Stearoyl-2-hydroxy-sn-glycero-3-phosphocholine from NIST14		434_548.3694_4.96_1-Stearoyl-2-hydroxy-sn-glycero-3-phosphocholine from NIST14	64.1901	55.855	45.8439	4.69696	13.6693	10.3758	58.077	54.608	37.5351	18.3329	27.0321	28.2906	53.7984	37.0005	57.7422	62.3185	70.7041	65.4584	6.69753	12.37	7.59652	20.6996	15.2746	23.7002	10.9328	10.0345	9.52078	11.2402	10.6158	9.69967	10.4595	11.1943	12.3448	9.43181	7.03815	7.35251	14.2429	11.0528	11.1674	9.64853	17.4446	13.3467	17.9501	21.3982
440	576.402	5.42919	1-Stearoyl-2-hydroxy-sn-glycero-3-phosphocholine from NIST14		440_576.4022_5.43_1-Stearoyl-2-hydroxy-sn-glycero-3-phosphocholine from NIST14	0.981081	1.01537	0.569829	0.32094	0.463331	0.387553	1.12377	1.11916	0.940606	0.664243	0.683348	0.68078	0.894103	0.692845	0.886949	0.825946	1.42304	1.0528	0.172526	0.509114	0.263736	0.831645	0.630001	0.920432	0.267661	0.370429	0.360317	0.284199	0.408282	0.18821	0.262605	0.240082	0.428238	0.374886	0.272961	0.369883	0.227992	0.542595	0.421949	0.266986	0.665053	0.273209	0.319971	0.734145
1	357.28	4.93538	"(4R)-4-((5S,7R,9S,10S,12S,13R,14S,17R)-7,12-dihydroxy-10,13-dimethylhexadecahydro-1H-cyclopenta[a]phenanthren-17-yl)pentanoic acid"	"(4R)-4-((5S,7R,9S,10S,12S,13R,14S,17R)-7,12-dihydroxy-10,13-dimethylhexadecahydro-1H-cyclopenta[a]phenanthren-17-yl)pentanoic acid"	1_357.2804_4.94_"(4R)-4-((5S,7R,9S,10S,12S,13R,14S,17R)-7,12-dihydroxy-10,13-dimethylhexadecahydro-1H-cyclopenta[a]phenanthren-17-yl)pentanoic acid"	0	0	0	0	0	0	0	0	0	0	0	0	0	0	0	0	0	0	0	0	0	0	0	0	0	0	0	0.0128609	0	0	0	0	0	0	0	0.00872359	0	0	0	0	0	0	0	0
27	610.369	5.08306	1,2-Dipalmitoyl-sn-glycero-3-phosphoethanolamine-N-methyl from NIST14	1-Palmitoyl-2-glutaryl phosphatidylcholine from NIST14	27_610.3690_5.08_1-Palmitoyl-2-glutaryl phosphatidylcholine from NIST14	0	0	0	0	0	0.0574467	0.0223572	0.0352406	0.0189864	0.0484155	0	0	0.018738	0	0	0	0.0262588	0	0.0264674	0.0209674	0.091181	0.0498373	0.068728	0.0322595	0	0.0668455	0.03151	0	0	0	0	0	0	0.0641215	0.0640308	0	0.0186929	0.0387006	0.0525239	0.0465999	0.034647	0.0239533	0.0591898	0
191	356.279	3.98694	DECANOYLCARNITINE		191_356.2786_3.99_DECANOYLCARNITINE	0.126148	0.112641	0.112493	0.231584	0.102369	0.0827206	0.0443564	0.077893	0.0451506	0.0757459	0.0822545	0.0800646	0.0851699	0.148663	0.101319	0.0709115	0.112299	0.118903	0.0466062	0.0354808	0.0261216	0.0665657	0.0709239	0.0821489	0.0830252	0.0951181	0.0333063	0.151709	0.0282187	0.124988	0.0588656	0.0964501	0.0589146	0.0602809	0.0527637	0.061701	0.0799877	0.0225622	0.0352078	0.0457582	0.0438771	0.0540704	0.0553518	0.0869631
205	800.657	6.1365	GalCer(d18:1/22:1); [M+H]+ C46H88N1O8		205_800.6568_6.14_GalCer(d18:1/22:1); [M+H]+ C46H88N1O8	0	0.0397038	0	0	0.0631189	0.0461407	0	0.0361385	0.0471947	0.0411252	0	0.0336464	0.0349836	0.0549002	0	0	0	0	0.107572	0.0312272	0.0760531	0.0259371	0.0354899	0.0807004	0.0433556	0.0444024	0	0.0946137	0.0441389	0	0	0	0.0442783	0	0.0339781	0	0	0.0367571	0.0411653	0.0765287	0.0331386	0.0303238	0	0.0799377
163	838.631	3.90251	"(R)-4-((3S,5R,6S,7S,8S,9S,10R,13R,14S,17R)-3,6,7-trihydroxy-10,13-dimethylhexadecahydro-1H-cyclopenta[a]phenanthren-17-yl)pentanoic acid"		163_838.6311_3.90_"(R)-4-((3S,5R,6S,7S,8S,9S,10R,13R,14S,17R)-3,6,7-trihydroxy-10,13-dimethylhexadecahydro-1H-cyclopenta[a]phenanthren-17-yl)pentanoic acid"	0.37082	1.04211	0.141982	0.093808	0.0496038	0.0624016	0.115583	0.177126	0.137163	0.508607	0.491794	0.435993	0.143286	0.117125	0.431053	0.454066	0.252794	0.253089	1.12057	0.696528	1.75407	1.25128	10.6214	6.92051	4.57492	2.42933	1.65399	2.13087	1.23054	2.9776	1.91386	18.5619	1.69519	4.51847	0.979877	16.4614	5.6121	0.439434	1.86511	4.01092	0.878402	2.27944	1.43642	22.1108
276	398.325	4.4957	Myristoylcarnitine - eV		276_398.3253_4.50_Myristoylcarnitine - eV	1.84239	1.21411	1.17166	5.77608	7.83583	3.13493	1.50653	1.54516	1.53063	4.19992	2.56489	2.8946	1.03425	0.871595	1.63135	0.818415	1.32139	1.80542	1.60882	1.31793	0.973272	1.43778	1.39782	2.51823	2.95214	2.9849	2.4771	4.25233	1.31313	3.76664	3.32661	3.95907	3.58747	1.89342	2.33158	4.23071	1.7686	1.31222	2.1448	0.758952	1.99365	1.21927	1.38819	2.50148
93	241.154	0.834913	N,N-dimethyl-proline-proline betaine	N,N-dimethyl-proline-proline betaine	93_241.1537_0.83_N,N-dimethyl-proline-proline betaine	1.20539	0.471707	1.38647	1.84681	1.19865	0.829924	0.468728	0.480666	0.434623	1.07779	0.429626	0.398297	0.446003	0.413582	0.483334	1.15709	0.655311	0.374729	0.236666	0.462827	0.321664	0.333	0.335704	0.446115	0.317535	0.193802	0.419894	0.225113	0.234306	0.154456	0.257228	0.322277	0.299086	0.484899	0.324212	0.305838	0.253451	0.292786	0.122148	0.471135	0.399037	0.128707	0.289703	0.189055
302	495.84	4.78226	PC(0:0/16:0); [M+H]+ C24H51N1O7P1		302_495.8398_4.78_PC(0:0/16:0); [M+H]+ C24H51N1O7P1	0	0	0	0	0	0	0	0	0	0	0	0	0	0	0	0	0	0	0	0	0	0.00799602	0	0	0	0	0	0	0	0	0	0	0	0	0	0	0	0	0.00754148	0	0	0	0	0
159	813.546	3.67679	"(4R)-4-((3R,5R,6S,7R,9S,10R,12S,13R,14S,17R)-3,6,7,12-tetrahydroxy-10,13-dimethylhexadecahydro-1H-cyclopenta[a]phenanthren-17-yl)pentanoic acid"		159_813.5459_3.68_"(4R)-4-((3R,5R,6S,7R,9S,10R,12S,13R,14S,17R)-3,6,7,12-tetrahydroxy-10,13-dimethylhexadecahydro-1H-cyclopenta[a]phenanthren-17-yl)pentanoic acid"	0	0	0	0	0	0	0	0	0	0	0	0	0	0	0	0	0	0	0	0	0	0	0	0	0.00881046	0	0	0	0	0	0	0.018061	0	0	0	0.134489	0	0	0.00586716	0	0	0	0	3.37754
441	538.385	5.50065	1-Stearoyl-2-hydroxy-sn-glycero-3-phosphocholine from NIST14		441_538.3853_5.50_1-Stearoyl-2-hydroxy-sn-glycero-3-phosphocholine from NIST14	3.73279	5.21506	2.94291	1.77162	3.41109	2.99093	7.71669	7.12445	6.68359	3.60775	3.49784	4.32153	4.90243	5.50205	5.60964	5.74963	6.76789	8.10251	3.97565	9.79679	4.23795	12.0179	7.57529	11.2636	7.02857	6.7608	6.63772	6.13259	5.9242	6.19141	6.29693	6.3931	7.48893	5.01994	4.05555	8.26456	11.8209	15.4714	13.296	13.4596	27.3606	15.0647	16.3364	33.4157
432	452.276	4.35835	1-Palmitoyl-2-hydroxy-sn-glycero-3-phosphoethanolamine from NIST14		432_452.2760_4.36_1-Palmitoyl-2-hydroxy-sn-glycero-3-phosphoethanolamine from NIST14	0.241545	0.13974	0.16025	0.0968938	0.171327	0.115635	0.222903	0.265428	0.172732	0.170991	0.110046	0.165958	0.208015	0.129118	0.214215	0.177264	0.0522936	0.205849	0.270198	0.366103	0.294237	0.536436	0.506655	0.745743	0.506518	0.477427	0.349508	0.633704	0.329017	0.64424	0.431408	0.365844	0.549038	0.382059	0.321133	0.549376	0.391372	0.4779	0.679099	0.386644	0.46573	0.261343	0.350378	0.583474
211	310.2	3.14429	Isovalerylcarnitine - 50.00 eV		211_310.2003_3.14_Isovalerylcarnitine - 50.00 eV	0.434141	0.257813	0.354831	0.414987	0.462421	0.46864	0.351032	0.462358	0.36476	0.497908	0.48029	0.410236	0.440348	0.257177	0.407104	0.731095	0.602427	0.107031	0.182352	0.094107	0.112159	0.210244	0.260675	0.178271	0.412375	0.372505	0.224083	0.190852	0.143283	0.127771	0.246033	0.411604	0.197234	0.240696	0.212283	0.530048	0.122461	0.103142	0.141357	0.120413	0.161699	0.184347	0.155446	0.223251
420	594.351	4.89009	1-Octadecanoyl-sn-glycero-3-phosphocholine from NIST14		420_594.3515_4.89_1-Octadecanoyl-sn-glycero-3-phosphocholine from NIST14	0.941689	0.785698	0.52698	0.259905	0.340565	0.454144	0.496353	0.619875	0.218182	0.304584	0.333551	0.403451	0.591799	0.355242	0.785596	0.482324	0.881342	1.26858	0.343299	0.473137	0.262679	0.9413	0.700324	1.20138	0.309937	0.323475	0.255361	0.59894	0.369068	0.570606	0.358246	0.520677	0.474192	0.434275	0.299401	0.424581	0.420597	0.221252	0.177334	0.303051	0.30086	0.362451	0.639767	0.344537
92	241.154	0.634359	N,N-dimethyl-proline-proline betaine	N,N-dimethyl-proline-proline betaine	92_241.1538_0.63_N,N-dimethyl-proline-proline betaine	0.128781	0.210189	0.324826	0.368273	2.76904	0.469516	0.137541	0.32504	0.219354	0.564229	0.434997	0.198834	0.248174	0.175458	0.257175	0.31312	0.232913	0.209727	0.150092	0.285384	0.124433	0.159545	0.163081	0.248604	0.1646	0.181673	0.203876	0.0734992	0.103819	0.0927639	0.139892	0.214828	0.0499974	0.259745	0.180907	0.139137	0.117376	0.13413	0.0596751	0.259798	0.201868	0.0787473	0.0882527	0.0422754
104	288.216	3.15369	OCTANOYLCARNITINE	OCTANOYLCARNITINE	104_288.2161_3.15_OCTANOYLCARNITINE	0.63781	0.575267	0.426421	0.173403	0.458194	0.170416	0.612914	0.742787	0.62046	0.370928	0.379498	0.410402	0.631217	0.304275	1.17756	0.585993	1.69984	0.508306	0.257329	0.144798	0.096136	0.498541	0.667395	0.526086	0.417505	0.575203	0.643403	0.832353	0.116612	0.606741	0.464197	0.697351	0.529932	0.359868	0.406893	0.404568	0.127262	0.218215	0.325117	0.288832	0.527241	0.465293	0.175728	0.281758
293	314.232	3.37692	OCTANOYLCARNITINE		293_314.2317_3.38_OCTANOYLCARNITINE	0.420366	0.493758	0.490575	0.160299	0.32463	0.135275	0.320822	0.446734	0.378686	0.252682	0.186928	0.177959	0.145746	0.103478	0.219268	0.410857	0.566817	0.149572	0.432824	0.109764	0.111697	0.535507	0.575172	0.616494	0.517323	0.672259	0.413561	0.652951	0.117831	0.231641	0.461221	0.969545	0.368691	0.623213	0.171571	0.770802	0.0521492	0.134362	0.383025	0.0750969	0.305588	0.264203	0.399943	0.29115
412	810.554	4.82906	1-Octadecanoyl-2-octadecenoyl-sn-glycero-3-phosphocholine from NIST14		412_810.5540_4.83_1-Octadecanoyl-2-octadecenoyl-sn-glycero-3-phosphocholine from NIST14	0	0	0	0	0.0372926	0	0	0	0	0	0	0	0	0	0	0	0	0	0	0	0	0	0	0	0	0.017274	0	0	0	0	0	0	0	0	0	0	0	0	0	0	0	0	0	0
448	760.504	4.22557	1-Stearoyl-2-myristoyl-sn-glycero-3-phosphocholine from NIST14		448_760.5045_4.23_1-Stearoyl-2-myristoyl-sn-glycero-3-phosphocholine from NIST14	0.0300546	0.0487369	0.0189674	0.0975183	0.0367236	0.333993	0.102986	0.0653807	0.104614	0.0184287	0.00938152	0.0302852	0.0656759	0.0147624	0.169698	0.149335	0.0505979	0.115712	0.0119956	0.0434258	0.0229739	0.0909836	0.0810463	0.0785829	0.0413339	0.0493255	0.0410643	0.0392208	0.0178989	0.0453977	0.0466032	0.033342	0.0684785	0.057834	0.0284689	0.0485666	0.018838	0.0209695	0.024476	0.0274757	0.0162551	0.0377065	0.0159042	0.0210572
433	508.338	5.27593	1-Palmitoyl-2-hydroxy-sn-glycero-3-phosphoethanolamine from NIST14		433_508.3380_5.28_1-Palmitoyl-2-hydroxy-sn-glycero-3-phosphoethanolamine from NIST14	0.275226	0.242052	0.174604	0	0.103177	0.0558614	0.247994	0.36328	0.274857	0.147185	0.116638	0.156548	0.299196	0.190985	0.272719	0.244828	0.20991	0.329553	0.134245	0.302354	0.15153	0.386063	0.214398	0.429674	0.109584	0.147578	0.178988	0.183966	0.210043	0.176445	0.190258	0.190356	0.297676	0.196804	0.157572	0.170944	0.357871	0.353628	0.437031	0.308843	0.521465	0.259638	0.324162	0.628037
78	205.097	2.03614	DL-Indole-3-lactic acid from NIST14	L-Tryptophan from NIST14	78_205.0967_2.04_L-Tryptophan from NIST14	47.7797	33.931	38.8676	54.781	61.3043	54.9054	44.3134	46.9539	37.0304	37.3574	36.3679	26.81	35.3775	30.5791	31.463	42.4111	38.8098	36.3937	23.1337	39.1187	21.1855	24.9142	22.4798	36.3054	44.0914	35.868	28.4482	31.1073	23.0757	24.9743	24.4652	28.7114	22.0888	33.7771	24.8383	42.2679	49.7966	23.2652	15.4515	45.7711	23.2962	36.1526	28.5012	28.4944
73	209.092	1.1437	Kynurenine	Kynurenine	73_209.0925_1.14_Kynurenine	0.229005	0.13069	0.0915739	1.48864	1.83551	2.01702	0.189911	0.112069	0.101717	0.121354	0.14736	0.103112	0.142565	0.0621173	0.0612154	0.175642	0.0530085	0.125475	0.184544	0.261545	0.404578	0.525829	0.690537	0.78194	0.331502	0.400024	0.182049	0.237138	0.170189	0.0833236	0.25669	0.449115	0.164862	0.623099	0.323925	0.819303	0.348887	0.121538	0.0418583	0.615998	0.109843	0.112163	0.181191	0.262503
328	600.401	5.2745	PC(22:4/0:0); [M+H]+ C30H55N1O7P1		328_600.4008_5.27_PC(22:4/0:0); [M+H]+ C30H55N1O7P1	0.996417	0.712024	0.597947	0.375779	0.517811	0.376091	0.783313	0.822966	0.747198	0.397023	0.515218	0.479107	0.763661	0.479867	0.785846	0.523814	0.898239	1.42998	0.27997	0.579843	0.277266	0.797583	0.690485	0.867437	0.467596	0.564224	0.399644	0.339961	0.498486	0.345497	0.344753	0.355342	0.515718	0.463328	0.350909	0.316249	0.34716	0.277878	0.296505	0.510106	0.480126	0.408433	0.473804	0.503289
100	326.304	5.54099	LU033602 Oleyl sarcosine|Oleoyl sarcosine|2-[methyl-[(Z)-octadec-9-enoyl]amino]acetic acid	N-Oleoylethanolamine from NIST14	100_326.3039_5.54_N-Oleoylethanolamine from NIST14	0.0829203	0.0838076	0.0438605	0.0344778	0.0682962	0.0371108	0.123307	0.0796939	0.0513521	0.0904146	0.0596165	0.0277462	0.0758153	0.069571	0.0803947	0.0350789	0.0570571	0.11281	0	0.066357	0.0277811	0.0633164	0.0704155	0.09731	0	0.0391254	0.0623882	0.0417409	0.0426848	0.0793936	0.0512149	0.179279	0.0491911	0.0300084	0.0837666	0.0628034	0.0815469	0.0385921	0.0235399	0.113843	0.0279035	0.0238155	0.0433496	0.0828982
220	304.211	2.62471	LAUROYLCARNITINE		220_304.2109_2.62_LAUROYLCARNITINE	0.132109	0.081809	0.100128	0.0337743	0.0297111	0.0371484	0.0531895	0.0662809	0.0796996	0.189255	0.0913016	0.101746	0.113941	0.0806267	0.110142	0.0751836	0.148863	0.0972434	0.0653256	0.0486131	0.0520189	0.0488799	0.0481878	0.0736014	0.0803636	0.0824775	0.0792086	0.0904796	0.0388051	0.139459	0.0940654	0.109534	0.119909	0.0930842	0.0699685	0.05308	0.0314768	0.0719337	0.0735116	0.06746	0.0846011	0.0580074	0.0594682	0.110199
26	550.385	5.31077	1-Stearoyl-2-hydroxy-sn-glycero-3-phosphocholine from NIST14	1-O-Hexadecyl-2-O-(2E-butenoyl)-sn-glyceryl-3-phosphocholine from NIST14	26_550.3849_5.31_1-O-Hexadecyl-2-O-(2E-butenoyl)-sn-glyceryl-3-phosphocholine from NIST14	9.88597	8.3793	6.84172	3.30438	6.9401	5.78445	11.6547	12.2883	9.65183	4.88838	5.65995	6.7438	9.11469	7.74561	10.2246	11.6715	12.5224	14.0604	3.89219	11.451	5.64631	13.4656	9.05164	15.4588	7.53413	7.27455	6.87998	6.95508	8.13354	6.96126	7.49435	7.65069	10.5718	7.93447	5.32182	7.57437	15.4171	18.9596	17.341	15.1684	26.3063	14.0686	16.4177	34.152
236	655.078	3.07398	AU224709 Fosinopril|(2S,4S)-4-cyclohexyl-1-[2-[(2-methyl-1-propanoyloxypropoxy)-(4-phenylbutyl)phosphoryl]acetyl]pyrrolidine-2-carboxylic acid		236_655.0777_3.07_AU224709 Fosinopril|(2S,4S)-4-cyclohexyl-1-[2-[(2-methyl-1-propanoyloxypropoxy)-(4-phenylbutyl)phosphoryl]acetyl]pyrrolidine-2-carboxylic acid	0.382161	0.259728	0.0344604	0.0453705	0.0112725	0.0467886	0.0158602	0.0261393	0.0118689	0.036219	0.0488775	0.0245384	0.0226052	0.0261246	0.0180376	0.0314095	0.0144744	0.0204817	0.0489493	0.0122622	0.529231	0.0210046	0.0167727	0.015554	0.0164976	0.611346	0.0320417	0.0309389	0.0223896	0.0646099	0.0726313	0.404829	0.0194793	1.62494	0.0274987	0.0636993	0.0489411	3.08854	0.0167949	1.96239	1.34082	15.1021	0.0614016	0.0811598
181	186.148	2.53329	2-amino-3-hydroxynonanoic acid		181_186.1484_2.53_2-amino-3-hydroxynonanoic acid	0.131196	0.118881	0.0899628	0.212412	0.14381	0.156185	0.145175	0.243988	0.0908506	0.089885	0.10007	0.0855732	0.112858	0.121389	0.137119	0.108545	0.0895638	0.192717	0.0114573	0.016341	0.0149043	0.0285773	0.0232024	0.0413687	0.017739	0.0103285	0.0408139	0.0202479	0.0107037	0.0171825	0.022098	0.0251832	0.0236726	0.0269889	0.0150445	0.0275563	0	0.0109441	0.0280058	0.0132276	0.00854143	0	0	0.008559
75	344.279	4.00019	LAUROYLCARNITINE	LAUROYLCARNITINE	75_344.2787_4.00_LAUROYLCARNITINE	7.82511	5.94664	3.88453	3.00529	2.13024	1.19572	5.9963	7.22925	5.59571	3.3586	3.73472	4.27808	5.15414	3.5549	10.1849	4.00213	9.49619	5.5921	0.694674	0.615313	0.38763	0.97634	0.870452	1.43779	1.45679	1.58287	1.32209	2.01306	0.466664	1.7665	1.67109	2.17855	1.70921	0.816281	0.97479	1.27555	0.597667	0.478295	0.863189	0.485207	0.704179	0.583663	0.471447	0.692067
436	536.37	5.04885	1-Stearoyl-2-hydroxy-sn-glycero-3-phosphocholine from NIST14		436_536.3696_5.05_1-Stearoyl-2-hydroxy-sn-glycero-3-phosphocholine from NIST14	1.46365	1.36844	1.23575	0.632667	1.16987	0.867479	1.93521	1.69064	1.29929	0.858796	1.07703	1.00829	1.36342	1.25564	1.74476	1.29491	1.55516	2.51407	0.950511	1.75155	1.02291	2.81779	1.72967	2.87921	1.90764	1.50366	1.35639	1.80093	1.24263	2.01262	1.83019	1.69633	1.72581	1.27293	0.942258	1.34754	3.24537	2.04096	2.17298	1.91116	2.85744	3.48488	4.32457	4.42298
175	748.539	4.75687	(2S,3S,4S,5R,6R)-6-[[(3S,6aR,6bS,8aS,14bR)-4,4,6a,6b,11,11,14b-heptamethyl-8a-[(2S,3R,4S,5S,6R)-3,4,5-trihydroxy-6-(hydroxymethyl)oxan-2-yl]oxycarbonyl-1,2,3,4a,5,6,7,8,9,10,12,12a,14,14a-tetradecahydropicen-3-yl]oxy]-3,4,5-trihydroxyoxane-2-carboxylic acid		175_748.5386_4.76_(2S,3S,4S,5R,6R)-6-[[(3S,6aR,6bS,8aS,14bR)-4,4,6a,6b,11,11,14b-heptamethyl-8a-[(2S,3R,4S,5S,6R)-3,4,5-trihydroxy-6-(hydroxymethyl)oxan-2-yl]oxycarbonyl-1,2,3,4a,5,6,7,8,9,10,12,12a,14,14a-tetradecahydropicen-3-yl]oxy]-3,4,5-trihydroxyoxane-2-carboxylic acid	0	0	0	0	0	0	0	0	0	0	0	0.0146017	0	0	0	0	0	0.0122112	0	0	0	0	0	0	0	0	0	0	0	0	0	0.0135119	0	0	0	0	0.0166478	0.0165121	0.0332356	0	0.0446306	0.0273171	0	0
82	220.118	1.45865	LU087003 Pantothenate|Pantothenic acid|3-[[(2R)-2,4-dihydroxy-3,3-dimethylbutanoyl]amino]propanoic acid	LU087003 Pantothenate|Pantothenic acid|3-[[(2R)-2,4-dihydroxy-3,3-dimethylbutanoyl]amino]propanoic acid	82_220.1176_1.46_LU087003 Pantothenate|Pantothenic acid|3-[[(2R)-2,4-dihydroxy-3,3-dimethylbutanoyl]amino]propanoic acid	0.0087406	0.00712694	0.0231156	0.0228098	0	0	0.00798061	0.015206	0	0.0135197	0.0126149	0	0.0134705	0.0152647	0	0.0102304	0.0373262	0	0	0.00959652	0	0.00761027	0	0	0.00929889	0.0107165	0	0.00909463	0.0094736	0	0.00738858	0.0121466	0.0101166	0.0086412	0.00632057	0.0107073	0.0120647	0.0129892	0	0.0105799	0	0	0.00926353	0
475	417.239	4.98496	Linoleoyl ethanolamide from NIST14		475_417.2392_4.98_Linoleoyl ethanolamide from NIST14	0.607852	0.596832	0.237554	0.358012	0.613522	0.475232	0.512366	0.32683	0.482869	0.180994	0.351786	0.288186	0.746887	0.569965	0.978923	1.398	14.0209	0.368197	0.101558	0.0760775	0.061814	0.355085	0.714016	0.441507	0.194488	0.0630208	0.0690635	0.158166	0.0603011	0.16793	0.113119	0.15998	0.175929	0.13157	0.0189116	0.312124	0.105201	0.553849	0.159278	0.0404247	0.271204	0.507841	0.455866	0.412703
425	435.25	4.98434	1-Oleoyl-L-.alpha.-lysophosphatidic acid from NIST14		425_435.2497_4.98_1-Oleoyl-L-.alpha.-lysophosphatidic acid from NIST14	0.500136	0.50992	0.258822	0.360236	0.500878	0.489038	0.429904	0.267278	0.484508	0.171303	0.244382	0.2014	0.640642	0.567197	0.812708	1.24847	15.1976	0.341577	0.103409	0.0780056	0.0127501	0.316403	0.592185	0.363993	0.121894	0.0797595	0.0551047	0.112183	0.0867243	0.054396	0.0938788	0.145866	0.153519	0.0883636	0.0528176	0.223468	0.087467	0.348076	0.0918611	0.0786982	0.270634	0.377284	0.407555	0.384824
474	162.076	0.522192	L-Glutamine from NIST14		474_162.0756_0.52_L-Glutamine from NIST14	0.0755959	0.063341	0.0598839	0.170355	0.130567	0.055382	0.0673357	0.0970065	0.0149199	0.0835013	0.0524617	0.0907628	0.0462851	0.0367641	0.0654605	0.0639308	0.0572183	0.0522592	0.0852046	0.205747	0.0458365	0.0432102	0.0973343	0.142304	0.106691	0.116243	0.0769074	0.0687238	0.16059	0.112744	0.0802933	0.0882723	0.0607498	0.070628	0.0788456	0.0598591	0.109181	0.0770934	0.0512182	0.0994425	0.117325	0.105518	0.0392278	0.112191
81	220.118	1.34115	LU087003 Pantothenate|Pantothenic acid|3-[[(2R)-2,4-dihydroxy-3,3-dimethylbutanoyl]amino]propanoic acid	LU087003 Pantothenate|Pantothenic acid|3-[[(2R)-2,4-dihydroxy-3,3-dimethylbutanoyl]amino]propanoic acid	81_220.1176_1.34_LU087003 Pantothenate|Pantothenic acid|3-[[(2R)-2,4-dihydroxy-3,3-dimethylbutanoyl]amino]propanoic acid	10.7972	9.04221	10.2439	5.79311	9.59225	5.48633	7.76115	8.70102	6.33886	8.74972	8.97393	9.13467	6.84381	5.39165	6.89901	13.0592	14.3331	10.4972	3.32689	4.31231	2.86037	6.04414	6.26352	7.75224	3.08744	2.49044	2.56428	4.1599	1.64057	3.03899	1.78453	2.46635	1.97504	5.31613	3.19383	6.8464	5.10324	1.41383	0.688125	6.04374	2.14172	1.89474	3.15485	1.20035
107	262.129	0.625294	O-succinylcarnitine	O-succinylcarnitine	107_262.1286_0.63_O-succinylcarnitine	0.0566385	0.0333248	0.0542246	0.0745567	0.116657	0.0949356	0.0261773	0.027952	0.0136053	0.0448343	0.044651	0.039698	0.038306	0.02086	0.0221977	0.0505857	0.116217	0.0307972	0.0459606	0.0634889	0.039848	0.0568785	0.048269	0.102917	0.0242045	0.0296669	0.0477548	0.0540558	0.0398615	0.0499471	0.0126252	0.0382345	0.0287594	0.0422552	0.0353981	0.0304346	0.0704088	0.0725444	0.033206	0.0658224	0.0975719	0.034705	0.0618291	0.0366161
130	218.137	0.538999	Acetylcarnitine - 40.0 eV	Propionylcarnitine - 50.00 eV	130_218.1366_0.54_Propionylcarnitine - 50.00 eV	0.661895	0.384012	0.557831	0.542284	0.483981	0.610988	0.489921	0.69442	0.546294	0.579189	0.461018	0.282312	0.484862	0.446539	0.533488	0.556454	1.45905	0.739759	0.435378	0.836661	0.428525	0.63315	0.722783	0.992773	1.17307	1.1785	0.62825	1.06928	0.323973	0.739963	0.365066	0.751171	0.422116	0.631944	0.702555	0.747421	0.767346	0.656619	0.845915	1.75225	1.48426	1.15034	0.426612	1.96712
189	798.589	4.27225	cholic acid		189_798.5888_4.27_cholic acid	0.0101859	0	0.0214487	0.00980242	0.0107894	0	0	0.0097451	0	0.0148305	0	0.00764597	0	0.0130154	0	0	0	0	0	0.012762	0	0	0	0.0100752	0	0	0.00930264	0.0138486	0.0118273	0.0154834	0	0.0107661	0.0127397	0	0.0132302	0.00855271	0	0	0	0	0.00821552	0.0172102	0	0.0220817
34	524.37	5.6907	1-Myristoyl-sn-glycero-3-phosphocholine from NIST14	1-Stearoyl-2-hydroxy-sn-glycero-3-phosphocholine from NIST14	34_524.3698_5.69_1-Stearoyl-2-hydroxy-sn-glycero-3-phosphocholine from NIST14	0.141196	0.181648	0.177135	0.0490365	0.130972	0.0802068	0.557029	0.498325	0.217138	0.158842	0.288892	0.231217	0.495159	0.322796	0.412939	0.356748	0.15972	0.215802	0.243509	0.334746	0.224147	0.502532	0.22852	0.210522	0.170563	0.220692	0.217221	1.08584	1.13365	0.634206	0.492589	0.48926	0.417037	0.215833	0.250168	0.285706	0.996602	0.213801	0.417018	1.00758	0.474642	0.606731	0.9982	0.630915
428	566.32	4.5303	1-Palmitoyl-2-glutaryl phosphatidylcholine from NIST14		428_566.3200_4.53_1-Palmitoyl-2-glutaryl phosphatidylcholine from NIST14	7.97646	6.32508	7.45228	6.61404	8.97651	4.71054	6.23339	2.70988	5.96269	3.45633	4.74165	5.31505	5.47269	4.67446	6.40707	5.25904	7.09952	6.70984	6.60837	7.50703	5.25904	8.83182	8.92534	10.4976	6.91352	7.06435	5.89309	7.23037	6.32824	7.02003	7.37253	9.60318	6.59369	6.49854	5.99652	8.47386	9.05513	6.30176	5.19382	7.94742	6.7688	7.75639	8.31316	7.26467
308	814.011	5.21552	PC(16:0/18:0); [M+H]+ C42H85N1O8P1		308_814.0108_5.22_PC(16:0/18:0); [M+H]+ C42H85N1O8P1	0.296893	0.245991	0.130378	0.105127	0.203865	0.18895	0.260306	0.353538	0.271137	0.106431	0.12753	0.306347	0.246923	0.245132	0.259493	0.0764553	0.336567	0.245003	0.249192	0.183106	0.29751	0.485702	0.526597	0.912772	0.537843	0.427941	0.361546	0.259045	0.417617	0.272815	0.309568	0.155857	0.374159	0.301086	0.207315	0.335236	0.534053	0.154218	0.0903731	0.324536	0.617577	0.632377	0.742148	0.529727
439	572.369	4.89011	1-Stearoyl-2-hydroxy-sn-glycero-3-phosphocholine from NIST14		439_572.3693_4.89_1-Stearoyl-2-hydroxy-sn-glycero-3-phosphocholine from NIST14	9.32521	6.79364	6.7346	4.23729	6.25175	5.3946	7.70325	7.97977	4.80181	2.58259	4.12628	4.79243	7.49618	5.14806	8.42996	5.73902	9.56254	12.1389	3.74285	6.5276	3.5898	9.9709	9.59136	14.3541	4.60138	5.79535	4.34503	7.11043	5.12019	7.86886	5.31001	5.65275	7.12086	6.02728	3.8262	4.4145	3.87301	3.28536	3.19206	3.54981	4.23594	5.01072	6.27779	4.91779
464	378.24	3.93864	D-erythro-Sphingosine-1-phosphate from NIST14		464_378.2399_3.94_D-erythro-Sphingosine-1-phosphate from NIST14	0.424298	0.471461	0.372784	1.34657	0.521783	2.07125	0.944367	0.665884	0.798166	0.348351	0.32103	0.662499	0.603877	0.415518	0.975772	0.603793	0.427621	0.597302	0.27882	0.418559	0.287014	0.71257	0.671233	0.713422	0.613417	0.696565	0.574292	0.57155	0.322446	0.625724	0.615419	0.494836	0.631083	0.513955	0.38607	0.418783	0.288406	0.43867	0.353504	0.417525	0.370677	0.548697	0.331672	0.383384
112	175.118	0.450246	PB000420 Arginine|2-amino-5-(diaminomethylideneamino)pentanoic acid	PB000420 Arginine|2-amino-5-(diaminomethylideneamino)pentanoic acid	112_175.1184_0.45_PB000420 Arginine|2-amino-5-(diaminomethylideneamino)pentanoic acid	5.12054	2.91467	3.9126	4.10999	2.89702	2.55358	2.39818	3.21429	2.65338	1.99112	1.99742	1.31615	2.2687	2.49632	2.59285	1.75615	0.231568	2.3306	0.0741267	1.77638	1.61984	1.96468	1.98169	2.22269	1.45047	1.40711	0.361984	1.60918	1.23337	1.38476	1.30866	1.06248	1.52064	0.410135	0.952581	1.37569	2.08311	1.43167	1.20687	2.21689	1.54225	1.53894	1.47377	0.942816
380	572.367	5.31108	1-Heptadecanoyl-sn-glycero-3-phosphocholine from NIST14		380_572.3672_5.31_1-Heptadecanoyl-sn-glycero-3-phosphocholine from NIST14	0.594144	0.510514	0.358673	0.0992335	0.24782	0.291531	0.507291	0.488394	0.453285	0.322498	0.234521	0.309775	0.343517	0.360261	0.475866	0.601163	0.815093	1.09368	0.207605	0.599399	0.264959	0.888357	0.434219	0.866058	0.468713	0.270961	0.299855	0.334867	0.505211	0.275944	0.340141	0.270427	0.454281	0.421132	0.212574	0.382202	0.934543	0.87573	0.823837	0.860844	1.26926	0.742739	1.02233	1.70369
277	412.341	4.65385	Myristoylcarnitine - eV		277_412.3409_4.65_Myristoylcarnitine - eV	0.0802857	0.0442434	0.0699039	0.292508	0.446677	0.245276	0.0420835	0.135108	0.06361	0.197001	0.10152	0.130229	0.0232336	0.0366894	0.0860512	0.00725604	0.0176338	0.0803842	0.040616	0.0816004	0.0543943	0.0652027	0.0398599	0.129208	0.125408	0.0816783	0.109436	0.133909	0.0425825	0.0477454	0.153503	0.132466	0.133593	0.0682479	0.0795405	0.145089	0.0991116	0.0251233	0.0723128	0.0361048	0.0627975	0.0786076	0.0613156	0.0944777
431	528.307	4.74667	1-Palmitoyl-2-hydroxy-sn-glycero-3-phosphoethanolamine from NIST14		431_528.3065_4.75_1-Palmitoyl-2-hydroxy-sn-glycero-3-phosphoethanolamine from NIST14	1.02851	0.857084	0.778253	0.195446	0.559102	0.577788	0.532449	0.645124	0.484255	0.560618	0.466185	0.668027	1.14955	0.734357	1.09294	0.504004	0.231535	1.6688	0.874574	1.07711	0.804607	1.51801	1.45117	2.24374	0.569558	0.821007	0.744457	1.12473	0.850509	1.34597	1.22089	1.50862	1.96178	1.11773	0.591359	1.21604	0.434139	0.779982	0.614674	0.64071	1.17082	0.940641	1.10451	1.05495
478	508.338	4.6049	Lyso-PC(16:0) from NIST14		478_508.3383_4.60_Lyso-PC(16:0) from NIST14	1.68774	1.28696	1.34973	0.86263	1.44041	1.11583	1.89326	1.82404	1.35141	0.684965	0.880382	0.859419	1.48442	1.22625	1.67505	1.36052	1.18418	2.03089	1.8878	3.93846	2.33534	4.8264	3.78897	5.60376	2.95302	2.62326	2.5193	3.85574	2.8503	3.85121	3.04701	2.63598	3.80342	2.83446	2.2758	2.00319	5.33403	4.24326	4.78073	4.46279	6.47712	6.02964	6.7041	7.86027
287	304.175	2.03513	O-adipoylcarnitine		287_304.1746_2.04_O-adipoylcarnitine	0.159802	0.091344	0.0702281	0.464695	0.456455	0.323559	0.188811	0.245473	0.120081	0.633027	0.620709	0.289709	0.296524	0.230834	0.345355	0.142409	0.172599	0.0553497	0.121034	0.213673	0.191271	0.0782038	0.112233	0.174648	0.0883579	0.160895	0.26266	0.110256	0.141981	0.0673624	0.0716697	0.12835	0.175903	0.577451	0.204072	0.15392	0.0521232	0.280944	0.188069	0.118305	0.662326	0.0549922	0.0225821	1.26652
257	517.83	3.09139	AU224709 Fosinopril|(2S,4S)-4-cyclohexyl-1-[2-[(2-methyl-1-propanoyloxypropoxy)-(4-phenylbutyl)phosphoryl]acetyl]pyrrolidine-2-carboxylic acid		257_517.8296_3.09_AU224709 Fosinopril|(2S,4S)-4-cyclohexyl-1-[2-[(2-methyl-1-propanoyloxypropoxy)-(4-phenylbutyl)phosphoryl]acetyl]pyrrolidine-2-carboxylic acid	0.0534973	0.0479294	0	0.00765157	0	0.00912813	0	0	0	0	0.00926958	0	0.0112222	0	0	0	0	0	0.010327	0	0.0960206	0	0	0	0	0.121127	0.00744289	0.00819335	0.00986969	0.0236309	0.0208378	0.0875113	0	0.303975	0	0	0.0125306	0.635794	0	0.383828	0.202471	2.92887	0.01444	0.0242917
125	518.323	4.34569	1-Stearoyl-2-hydroxy-sn-glycero-3-phosphocholine from NIST14	PR310841 LPC 18:3	125_518.3227_4.35_PR310841 LPC 18:3	16.4469	9.95385	16.7822	2.64886	4.03402	2.80247	13.2816	20.0948	17.7597	5.39447	8.44795	5.88879	22.1659	8.48873	22.8063	15.3162	9.34522	6.92963	13.2151	25.2449	16.205	33.7731	30.7309	31.6812	14.5445	16.9868	18.5087	15.8816	16.3725	18.3932	30.7341	9.71794	19.3651	17.0443	11.295	12.9274	20.6463	18.5031	22.5463	17.5589	23.6653	18.9843	18.1121	23.9779
461	337.273	4.9356	cis,cis-9,12-Octadecadien-1-ol from NIST14		461_337.2729_4.94_cis,cis-9,12-Octadecadien-1-ol from NIST14	0.0437777	0.0615516	0.0133593	0.0162927	0.0464864	0	0.0139633	0.0176448	0.0507055	0.0141529	0	0.0139741	0.0552054	0.0455488	0.0292182	0.0903399	3.09854	0.0161447	0	0	0	0.053569	0.0621717	0.0184911	0	0	0	0	0	0	0	0	0.0156789	0	0	0	0	0.0210613	0	0	0.0157156	0.0164912	0.0351147	0.0206279
32	482.323	4.47595	Lyso-PC(16:0) from NIST14	1-Pentadecanoyl-sn-glycero-3-phosphocholine from NIST14	32_482.3228_4.48_1-Pentadecanoyl-sn-glycero-3-phosphocholine from NIST14	3.25117	2.75669	2.68668	3.01597	4.3326	2.81876	3.66769	3.40478	3.43675	3.26014	3.32204	3.58935	2.81433	2.3984	3.29397	2.84729	2.52756	3.76679	3.91594	7.12455	5.11071	7.55283	6.13954	7.7111	7.04584	6.30494	6.34423	5.55993	6.18902	5.41647	5.86082	6.69596	7.20421	5.88545	4.56206	5.81395	6.67389	5.55204	6.65516	7.6953	10.093	10.0845	9.30871	10.4173
216	394.293	4.16802	LAUROYLCARNITINE		216_394.2934_4.17_LAUROYLCARNITINE	1.17359	0.535893	0.669593	1.73603	1.82116	0.794109	0.845873	1.0504	0.797683	0.818665	1.13361	0.994204	0.522572	0.399388	0.897144	0.39106	5.85731	0.714113	0.263216	0.397719	0.268915	0.533616	0.570397	0.818202	0.895141	1.03221	0.639479	2.18627	0.367111	1.70196	0.654968	0.98232	0.701132	0.550716	0.413676	0.921653	0.337362	0.288871	0.394869	0.22488	0.287139	0.281005	0.326365	0.501597
267	174.937	0.431144	PB000420 Arginine|2-amino-5-(diaminomethylideneamino)pentanoic acid		267_174.9374_0.43_PB000420 Arginine|2-amino-5-(diaminomethylideneamino)pentanoic acid	0.13089	0.0823244	0.158815	0.0957423	0.0969953	0.0944524	0.0640611	0.068231	0.0838282	0.097929	0.0845815	0.0812706	0.0478801	0.0544965	0.0723991	0.105951	0.143109	0.098406	0.107831	0.13782	0.0633924	0.0755441	0.0984093	0.10996	0.0726453	0.09822	0.0690666	0.107325	0.0649607	0.124963	0.0622139	0.0808713	0.0758724	0.0864483	0.0988433	0.0747305	0.117414	0.0843946	0.0801443	0.173913	0.181018	0.0643831	0.0967895	0.0709532
177	458.253	4.25699	1-({[2-(2-furylmethyl)-5-methylpyrrolidinyl]amino}methylene)-7-[8-({[2-(2-fury lmethyl)pyrrolidinyl]amino}methylene)-1,6-dihydroxy-3-methyl-5-(methylethyl)-7 -oxo(2-naphthyl)]-3,8-dihydroxy-6-methyl-4-(methylethyl)naphthalen-2-one		177_458.2529_4.26_1-({[2-(2-furylmethyl)-5-methylpyrrolidinyl]amino}methylene)-7-[8-({[2-(2-fury lmethyl)pyrrolidinyl]amino}methylene)-1,6-dihydroxy-3-methyl-5-(methylethyl)-7 -oxo(2-naphthyl)]-3,8-dihydroxy-6-methyl-4-(methylethyl)naphthalen-2-one	0.037874	1.16654	0.08665	0.0527444	0.0735524	0.0483588	1.09854	0.0518075	0.0523092	0.115126	0.0534097	1.09945	0.0699614	0.0609886	0.0677841	1.22231	0.0746409	1.06897	0.065887	1.51242	0.108446	0.0746498	0.112761	0.127487	0.0937738	0.0868207	0.0651562	0.106105	0.0903768	0.109221	0.602593	0.143155	0.0857222	0.056006	0.0967439	0.103196	0.113654	0.0855149	0.0675855	0.0786017	0.0640556	0.0930747	0.0881322	0.100211
480	459.25	4.97226	N-Arachidonoyltaurine from NIST14		480_459.2497_4.97_N-Arachidonoyltaurine from NIST14	0.391901	0.273841	0.161096	0.64887	0.586643	0.61303	0.220055	0.118297	0.211638	0.139291	0.134369	0.211621	0.348829	0.313491	0.357119	0.550887	9.29393	0.198481	0.0515266	0.0583307	0.0166635	0.176523	0.327093	0.207864	0.0895042	0.0701337	0.0178052	0.0568926	0.0730751	0.082805	0.0941545	0.0709364	0.143696	0.0567969	0.0174226	0.172405	0.0835149	0.285947	0.0255331	0.0194955	0.145456	0.240822	0.349818	0.180864
140	500.303	3.59134	Taurodeoxycholic acid - 40.0 eV	Taurodeoxycholic acid - 40.0 eV	140_500.3034_3.59_Taurodeoxycholic acid - 40.0 eV	0	0.0199706	0.0166357	0.0173718	0	0	0.0267854	0.0442735	0.0288974	0.0662478	0.0289866	0.0292679	0.0281866	0.0281008	0.0222391	0.0294542	0.0461241	0.0539171	0.612922	0.0863184	0.123813	0.359628	1.4641	0.386822	0.304244	0.299878	0.0306066	0.278656	0.0788459	0.267631	0.321557	3.06339	0.123646	1.96867	0.0497054	1.66253	0.0721182	0.0399342	0.0273763	0.0409682	0.0292054	0.13457	0.062392	0.324573
135	533.324	3.23226	Taurocholate	TAUROCHOLIC ACID	135_533.3242_3.23_TAUROCHOLIC ACID	13.3301	10.3245	7.07534	3.56314	3.2307	3.64239	10.421	10.546	8.57818	24.4595	10.4409	9.40306	9.4119	10.2171	8.88498	8.02268	7.76665	6.22288	33.3239	3.41115	5.32522	4.34873	40.8269	7.02822	1.75478	2.59611	0.376517	2.8559	0.628294	2.97148	2.22103	76.6524	1.03929	43.1947	0.842802	31.0212	0.493452	0.480906	0.24449	0.333125	0.252319	0.482377	0.313935	15.2033
8	407.278	3.66269	"3alpha,7alpha-dihydroxy-12-oxo-5beta-cholanic acid"	"3alpha,7alpha-dihydroxy-12-oxo-5beta-cholanic acid"	8_407.2785_3.66_"3alpha,7alpha-dihydroxy-12-oxo-5beta-cholanic acid"	0	0	0	0	0	0	0	0	0	0	0	0	0	0	0	0	0	0	0	0	0.0183574	0	0	0.0125057	0.0349558	0.00825619	0	0	0	0	0	0.0364406	0.00867163	0.0179868	0.00628896	0.134645	0.0364217	0	0.0158119	0	0	0.00822991	0	0.197151
158	830.575	3.64781	"(4R)-4-((3R,5R,6R,7S,9S,10R,12S,13R,14S,17R)-3,6,7,12-tetrahydroxy-10,13-dimethylhexadecahydro-1H-cyclopenta[a]phenanthren-17-yl)pentanoic acid"		158_830.5747_3.65_"(4R)-4-((3R,5R,6R,7S,9S,10R,12S,13R,14S,17R)-3,6,7,12-tetrahydroxy-10,13-dimethylhexadecahydro-1H-cyclopenta[a]phenanthren-17-yl)pentanoic acid"	0	0	0	0	0	0	0	0	0	0	0	0	0	0	0	0	0	0	0	0	0	0	0	0	0.0364389	0	0	0	0	0	0	0.0449907	0	0	0	0.458314	0.00950905	0	0.0347901	0.0109847	0	0	0	13.7635
147	500.303	3.20649	Ala-CDCA	tauroursodeoxycholic acid	147_500.3026_3.21_tauroursodeoxycholic acid	0.0351609	0.043201	0.0094601	0	0.0129622	0.00875349	0.0496498	0.0338452	0.021172	0.0866336	0.0258712	0.0267321	0.0206785	0.0221871	0.0211834	0.0670588	0.0403543	0.0521894	0.66621	0.0197304	0.0840358	0.100517	1.1347	0.206417	0.127627	0.0735828	0.0161125	0.145722	0.0303187	0.0647595	0.113549	0.931673	0.053615	1.19623	0.0167062	0.373465	0.0478911	0.0409733	0.00965568	0.0171174	0.0327078	0.0655172	0.064193	0.440238
148	517.329	3.22493	TAUROURSODEOXYCHOLIC ACID	TAUROURSODEOXYCHOLIC ACID	148_517.3294_3.22_TAUROURSODEOXYCHOLIC ACID	0.155474	0.13739	0.0957897	0.0262909	0.026971	0.0351956	0.0671748	0.0768699	0.0557436	0.161019	0.105059	0.0877429	0.10424	0.126917	0.0868526	0.0976357	0.0710986	0.11154	0.516903	0.0183735	0.0466348	0.0943619	0.807265	0.121818	0.075986	0.0616147	0.0102901	0.0735667	0.015927	0.0426088	0.054059	0.994935	0.022052	0.734713	0.0147402	0.329226	0.035332	0.0233442	0.00886686	0	0.0174696	0.0492688	0.0411531	0.257814
145	464.282	3.23062	tauroursodeoxycholic acid	taurohyodeoxycholic acid	145_464.2821_3.23_taurohyodeoxycholic acid	0.0340993	0.0312532	0.017387	0.00977379	0.0103499	0.0139609	0.033876	0.0493674	0.0372206	0.097171	0.0411581	0.0348753	0.0326	0.0383923	0.0229292	0.0573151	0.0449905	0.0457446	0.598908	0.0259625	0.0760245	0.103323	0.959045	0.180909	0.10466	0.0759534	0.0108188	0.115012	0.0253513	0.0508128	0.0910374	0.973081	0.0354323	0.91168	0.0164037	0.339605	0.0529134	0.0351787	0.0109926	0.0139052	0.0254552	0.0561287	0.0581867	0.317138
146	466.294	4.02396	Taurolithocholate	Taurolithocholate	146_466.2938_4.02_Taurolithocholate	0.1105	0.0907537	0.0988818	0.0795326	0.0519938	0.0514289	0.133319	0.115081	0.099878	0.0601269	0.0817886	0.068825	0.117072	0.0745278	0.128195	0.11198	0.0694171	0.122268	0.015462	0.0156727	0.0186064	0.0400516	0.0281864	0.0575425	0.0285185	0.0363018	0.0294929	0.0416749	0.0171918	0.057218	0.0316015	0.0271406	0.0287842	0.0334598	0.0219002	0.027487	0.0418161	0.022914	0.0272713	0.0335771	0.0296136	0.0341422	0.027358	0.032956
2	405.262	3.5119	"(R)-4-((3R,5S,8R,9S,10S,13R,14S,17R)-3-hydroxy-10,13-dimethyl-7,12-dioxohexadecahydro-1H-cyclopenta[a]phenanthren-17-yl)pentanoic acid"	"(R)-4-((3R,5S,8R,9S,10S,13R,14S,17R)-3-hydroxy-10,13-dimethyl-7,12-dioxohexadecahydro-1H-cyclopenta[a]phenanthren-17-yl)pentanoic acid"	2_405.2624_3.51_"(R)-4-((3R,5S,8R,9S,10S,13R,14S,17R)-3-hydroxy-10,13-dimethyl-7,12-dioxohexadecahydro-1H-cyclopenta[a]phenanthren-17-yl)pentanoic acid"	0	0	0	0.0083592	0.0139906	0.0144898	0	0	0	0	0	0	0	0	0	0	0	0	0	0	0	0	0	0	0	0	0	0	0	0	0	0	0	0	0	0.00759083	0	0	0	0	0	0	0	0.107336
6	482.293	3.20871	tauroursodeoxycholic acid	"2-((4R)-4-((3R,5S,7R,9S,10S,13R,14S,17R)-3,7-dihydroxy-10,13-dimethylhexadecahydro-1H-cyclopenta[a]phenanthren-17-yl)pentanamido)ethane-1-sulfonic acid"	6_482.2925_3.21_"2-((4R)-4-((3R,5S,7R,9S,10S,13R,14S,17R)-3,7-dihydroxy-10,13-dimethylhexadecahydro-1H-cyclopenta[a]phenanthren-17-yl)pentanamido)ethane-1-sulfonic acid"	0.0223346	0.019342	0.011247	0	0	0	0.0217668	0.0311318	0.0172371	0.0549985	0.0172131	0.0275198	0.0180381	0.0213136	0.0130086	0.023019	0.0213298	0.0294663	0.350343	0.0126563	0.0370551	0.0652646	0.542599	0.0901318	0.0567742	0.0453859	0	0.0583539	0.0107044	0.0303087	0.0549314	0.593895	0.0182217	0.550356	0.009637	0.203348	0.0304605	0.0191195	0	0.00994345	0.0110192	0.0356987	0.0386645	0.185418
5	482.294	3.5706	tauroursodeoxycholic acid	"2-((4R)-4-((3R,5S,7R,9S,10S,13R,14S,17R)-3,7-dihydroxy-10,13-dimethylhexadecahydro-1H-cyclopenta[a]phenanthren-17-yl)pentanamido)ethane-1-sulfonic acid"	5_482.2938_3.57_"2-((4R)-4-((3R,5S,7R,9S,10S,13R,14S,17R)-3,7-dihydroxy-10,13-dimethylhexadecahydro-1H-cyclopenta[a]phenanthren-17-yl)pentanamido)ethane-1-sulfonic acid"	0.014194	0.00629862	0.0156771	0	0	0	0.0189468	0.0243423	0	0.0651644	0.0174904	0.0153092	0.0165567	0.0175525	0.012342	0.0205619	0	0.0212178	0.233231	0	0.0252928	0.0543837	0.398141	0.0590944	0.0538871	0.0499499	0.00754958	0.0691896	0.0127065	0.0768328	0.063781	1.17978	0.0265805	0.27872	0	0.231894	0.008198	0.00700722	0	0	0	0.0190411	0.0109902	0.205124
457	373.273	3.9002	Cholic acid from NIST14		457_373.2730_3.90_Cholic acid from NIST14	0.0127658	0.0625388	0	0	0	0	0	0	0	0.0275711	0.0204994	0.0246943	0	0	0.0148731	0.0286395	0.0119257	0.00965536	0.0630538	0.0380547	0.125503	0.0685496	0.820757	0.486489	0.281105	0.167619	0.101857	0.128862	0.074945	0.188312	0.100193	1.54471	0.0864905	0.325457	0.0638789	2.00968	0.3216	0.024598	0.122889	0.352132	0.061279	0.144368	0.0744185	3.28225
62	357.278	4.50708	DEOXYCHOLATE	DEOXYCHOLATE	62_357.2780_4.51_DEOXYCHOLATE	0	0	0	0	0	0	0	0	0	0	0	0	0	0	0.0182759	0	0.0397212	0	0.0143	0	0.0283972	0.0568738	0.0630265	0.0984263	0.212067	0.0952427	0	0.158168	0.0174997	0.176633	0.0217597	0.203177	0.0445863	0.0196959	0.0177514	0.639724	0.0719685	0	0.00889645	0.0187586	0	0.0499357	0.0305092	0.118096
171	389.268	3.64887	"3alpha,7alpha-dihydroxy-12-oxo-5beta-cholanic acid"		171_389.2682_3.65_"3alpha,7alpha-dihydroxy-12-oxo-5beta-cholanic acid"	0	0	0	0	0	0	0	0	0	0	0	0	0	0	0	0	0	0	0	0	0	0	0.00815785	0	0.0299636	0	0	0	0	0	0	0.0312914	0	0.0101066	0	0.123736	0.0213704	0	0.0197109	0.00929494	0	0	0	0.700317
30	476.273	4.68582	1-Octadecanoyl-sn-glycero-3-phosphoethanolamine from NIST14	1-Palmitoyl-2-hydroxy-sn-glycero-3-phosphoethanolamine from NIST14	30_476.2734_4.69_1-Palmitoyl-2-hydroxy-sn-glycero-3-phosphoethanolamine from NIST14	0.693645	0.57129	0.50021	0.208201	0.43581	0.243131	0.622411	0.702872	0.609641	0.554405	0.447628	0.505265	0.607504	0.412539	0.668611	0.514372	0.394827	0.718191	0.428636	0.660577	0.470116	0.760341	0.699724	0.950703	0.67074	0.697001	0.602852	0.609736	0.521651	0.50353	0.529405	0.557744	0.615924	0.596282	0.55836	0.669053	0.65628	0.450269	0.594206	0.653895	0.473575	0.42799	0.545686	0.505344
15	502.289	4.81277	1-Octadecanoyl-sn-glycero-3-phosphoethanolamine from NIST14	1-(9Z-Octadecenoyl)-sn-glycero-3-phosphoethanolamine from NIST14	15_502.2892_4.81_1-(9Z-Octadecenoyl)-sn-glycero-3-phosphoethanolamine from NIST14	0.217008	0.153421	0.155316	0.0763002	0.220254	0.0937855	0.215105	0.219582	0.156235	0.132356	0.117226	0.158573	0.108064	0.108753	0.187398	0.180271	0.0948725	0.192679	0.209644	0.384802	0.242765	0.452245	0.486128	0.566967	0.27032	0.261335	0.213898	0.315032	0.281518	0.29601	0.21171	0.310611	0.233363	0.282095	0.222686	0.309879	0.363298	0.313817	0.33509	0.315463	0.391334	0.321762	0.30873	0.349936
204	235.092	0.494488	Ethylenediaminetetraacetic acid - 40.0 eV		204_235.0918_0.49_Ethylenediaminetetraacetic acid - 40.0 eV	0	0	0	0	0	0	0	0	0	0	0	0	0	0	0	0	0.00734438	0	0	0	0	0	0	0	0	0	0	0	0	0	0	0	0	0	0	0	0	0	0	0	0	0	0	0
517	517.301	3.22664	TAUROCHOLIC ACID		517_517.3015_3.23_TAUROCHOLIC ACID	0.746718	0.564538	0.38254	0.181454	0.19051	0.174279	0.540382	0.566507	0.469249	1.29022	0.552086	0.499441	0.506101	0.551717	0.481794	0.46262	0.417677	0.343963	1.82178	0.207989	0.281553	0.208966	2.2673	0.400855	0.106004	0.133663	0.0207065	0.16377	0.0377791	0.163094	0.116177	3.9788	0.0587185	2.55853	0.0538859	1.80572	0.0299738	0.0337186	0.0184184	0.0266478	0.0129043	0.0249456	0.018347	0.866044
46	189.086	0.589338	GLUTAMINE	ALPHA-N-ACETYL-GLUTAMINE	46_189.0863_0.59_ALPHA-N-ACETYL-GLUTAMINE	0.0414416	0.0337234	0.0406328	0.0717032	0.0568488	0.0413575	0.0381618	0.0228911	0.0181979	0.0748633	0.0516834	0.0753602	0.0363287	0.0218027	0.0447665	0.0494346	0.0376437	0.037073	0.0353789	0.117264	0.104464	0.0751574	0.0955488	0.109137	0.0430118	0.0580376	0.0806372	0.0530022	0.0883308	0.0537228	0.0320583	0.0842495	0.0505285	0.127278	0.0778846	0.0915749	0.0672659	0.128542	0.10347	0.102856	0.180359	0.0461717	0.0538067	0.17489
138	533.324	2.97017	taurohyocholic acid	TAUROCHOLIC ACID	138_533.3243_2.97_TAUROCHOLIC ACID	3.13927	2.69106	1.80909	1.00137	0.808296	1.16743	3.17312	3.46396	2.58894	10.6527	3.425	3.60821	2.80465	2.90725	2.21824	3.74819	3.41397	2.58328	15.2427	1.22052	1.06485	2.02905	22.6906	3.35177	0.919017	0.874155	0.22281	1.68603	0.205706	1.63165	1.01997	36.1062	0.702198	25.0062	0.445847	13.1551	0.192126	0.17056	0.137104	0.0610122	0.161269	0.194543	0.224195	14.1564
162	821.605	3.90077	"(R)-4-((3R,5R,8S,9S,10R,13R,14S,17R)-3-hydroxy-10,13-dimethyl-6-oxohexadecahydro-1H-cyclopenta[a]phenanthren-17-yl)pentanoic acid"		162_821.6054_3.90_"(R)-4-((3R,5R,8S,9S,10R,13R,14S,17R)-3-hydroxy-10,13-dimethyl-6-oxohexadecahydro-1H-cyclopenta[a]phenanthren-17-yl)pentanoic acid"	0.109906	0.369899	0.0509967	0.0307356	0.0207043	0.0176181	0.028129	0.0665193	0.0446934	0.188736	0.153007	0.174122	0.0492503	0.04824	0.121279	0.19262	0.0895739	0.0941121	0.429019	0.273721	0.685634	0.504548	4.09722	2.69466	1.68536	0.931817	0.605288	0.814289	0.441618	1.12769	0.67231	6.7219	0.692027	1.74782	0.350936	6.17597	2.15492	0.172976	0.743143	1.56756	0.303425	0.836768	0.56665	8.50544
368	504.307	4.68743	1-(9Z-Octadecenoyl)-sn-glycero-3-phosphoethanolamine from NIST14		368_504.3071_4.69_1-(9Z-Octadecenoyl)-sn-glycero-3-phosphoethanolamine from NIST14	3.66944	3.31566	2.65912	0.0842206	0.420764	0.34202	2.86787	3.43404	2.73412	0.67242	1.084	1.14492	3.42937	2.32228	3.74717	3.04502	1.05155	2.12457	0.869828	1.19939	1.09575	1.33498	1.26147	1.61426	0.804005	1.01357	0.982712	1.12098	1.16199	0.911263	1.17704	0.853305	1.72995	0.87644	0.76366	0.446762	1.02877	1.30121	1.37758	0.876018	1.85817	1.24103	1.46148	1.64545
466	261.144	2.05078	Glu Phe from METLIN		466_261.1437_2.05_Glu Phe from METLIN	2.0936	1.33134	1.4308	1.96462	1.30777	1.06511	1.26813	1.5972	0.963579	1.08208	0.961996	0.679348	1.8439	1.21745	1.86859	1.28648	1.21565	0.966719	0.828997	2.54352	1.33629	0.995484	0.78422	1.41371	1.28068	1.04223	1.06296	0.797779	2.01291	0.913764	1.05373	0.799115	0.993032	2.28159	0.891225	1.22611	1.85154	1.72793	1.15322	2.03637	2.00226	1.47602	0.664822	1.45767
3	480.277	2.95852	"2-((4R)-4-((3R,5R,6S,7R,9S,10R,13R,14S,17R)-3,6,7-trihydroxy-10,13-dimethylhexadecahydro-1H-cyclopenta[a]phenanthren-17-yl)pentanamido)ethane-1-sulfonic acid"	"2-((4R)-4-((3R,5R,6S,7R,9S,10R,13R,14S,17R)-3,6,7-trihydroxy-10,13-dimethylhexadecahydro-1H-cyclopenta[a]phenanthren-17-yl)pentanamido)ethane-1-sulfonic acid"	3_480.2769_2.96_"2-((4R)-4-((3R,5R,6S,7R,9S,10R,13R,14S,17R)-3,6,7-trihydroxy-10,13-dimethylhexadecahydro-1H-cyclopenta[a]phenanthren-17-yl)pentanamido)ethane-1-sulfonic acid"	0.775966	0.680679	0.466159	0.224093	0.20422	0.248455	0.823685	0.847689	0.611143	2.47454	0.830366	0.846009	0.685176	0.712239	0.546908	0.884577	0.854482	0.674283	6.07541	0.359297	0.553654	0.603845	9.39833	1.11727	0.328443	0.122975	0.0922779	0.59386	0.0304262	0.519795	0.342957	11.2524	0.232639	7.40467	0.116007	4.81929	0.0775932	0.050982	0.0466464	0.0373441	0.0651863	0.068096	0.087249	6.39491
58	426.32	3.90237	Cholic acid from NIST14	Cholic acid from NIST14	58_426.3205_3.90_Cholic acid from NIST14	0.0570728	0.173276	0.0213108	0.0210802	0.0178089	0.0167633	0.0235086	0.0363171	0.0183783	0.0929318	0.0828652	0.0835064	0.0305346	0.010892	0.0867248	0.0853776	0.0404643	0.0407917	0.202031	0.127698	0.332954	0.252956	2.95061	1.66509	0.959334	0.534279	0.351874	0.4485	0.252407	0.70199	0.328444	5.55279	0.343999	0.847233	0.154231	5.2296	1.10624	0.0893882	0.370206	1.01975	0.178382	0.463526	0.284127	9.79549
67	295.128	2.16389	Glu Phe from METLIN	Glu Phe from METLIN	67_295.1280_2.16_Glu Phe from METLIN	1.64972	1.21057	1.0302	0.856764	0.331265	0.616232	1.07385	1.2433	0.821547	1.01905	1.0664	0.833902	1.48206	1.3566	1.69728	1.21284	0.794078	0.735482	0.42776	1.24711	0.694118	0.656286	0.648871	1.12581	0.765267	0.632633	0.597535	0.487782	0.855316	0.529459	0.543206	0.557311	0.554056	1.17681	0.543671	0.996673	0.760525	0.653782	0.60369	0.895268	1.01525	0.666599	0.389154	1.05581
136	498.287	3.23103	Taurocholate	taurocholic acid	136_498.2873_3.23_taurocholic acid	1.14653	0.903343	0.597045	0.3034	0.313113	0.315782	0.843535	0.9141	0.760336	2.04265	0.92168	0.801131	0.84022	0.871044	0.762159	0.691534	0.644157	0.544688	2.97491	0.372498	0.488869	0.350133	3.59916	0.628566	0.148926	0.211151	0.0297466	0.254218	0.0560258	0.265518	0.180214	6.75929	0.10054	4.36149	0.0816665	2.93668	0.0570815	0.0592148	0.0287256	0.0372197	0.0375182	0.0451921	0.0283713	1.67103
142	498.287	2.97346	taurohyocholic acid	taurohyocholic acid	142_498.2874_2.97_taurohyocholic acid	0.653728	0.519813	0.403568	0.140395	0.174995	0.238108	0.612596	0.652663	0.484399	1.99836	0.693824	0.700463	0.530227	0.548689	0.424661	0.715474	0.68738	0.487853	2.46531	0.249302	0.142012	0.228505	3.62983	0.444677	0.0778611	0.0778951	0.0241497	0.194978	0.0373432	0.220596	0.118892	5.82884	0.068471	4.27112	0.0784188	2.2975	0.0329312	0.0137563	0.0332902	0.0146161	0.0129029	0.0641669	0.0250609	2.75443
515	549.319	3.02798	TAUROCHOLIC ACID		515_549.3192_3.03_TAUROCHOLIC ACID	3.23549	2.5758	1.88552	1.19761	1.03439	1.41538	3.06918	2.73634	1.86344	3.09489	1.90618	1.77695	2.75546	1.84918	2.48914	1.36622	1.16412	0.722107	0.395033	0	0	0.0172218	0.186912	0.0746139	0.053556	0.0528477	0	0.0935437	0	0.128335	0.0522514	0.273448	0	0.0264786	0	0.0292664	0	0	0	0	0	0	0	0.0169465
516	531.309	3.02936	TAUROCHOLIC ACID		516_531.3089_3.03_TAUROCHOLIC ACID	0.152756	0.391689	0.0881787	0.0347968	0.0357152	0.0614775	0.427746	0.447927	0.166174	1.12048	0.42915	0.549387	0.156437	0.517156	0.148017	0.812815	0.469579	0.470726	2.90167	0.268338	0.779178	0.251575	3.84246	0.443956	0.216696	0.244725	0.0604722	0.171872	0.133009	0.180215	0.137421	6.76753	0.116989	7.40166	0.120725	2.84119	0.0848198	0.0803244	0.124945	0.0305306	0.127974	0.0624528	0.0840899	7.41026
179	248.167	3.24597	10-Hydroxydecanoic acid		179_248.1672_3.25_10-Hydroxydecanoic acid	1.30594	0.960154	1.08965	0.802026	1.28764	0.811773	1.16684	1.44379	1.11697	2.89965	1.90582	1.83759	1.17569	0.760604	1.20061	0.833551	0.715272	1.2101	0.202828	0.0802523	0.218119	0.350981	0.301274	0.49877	0.560342	0.66064	0.617576	0.525418	0.136027	0.424925	0.450815	0.462406	0.416094	0.445141	0.483147	0.584766	0.162733	0.0882753	0.0889758	0.0423521	0.0991886	0.0905167	0.253943	0.283943
282	361.139	2.48509	NCGC00380407-01!3,7,8-trihydroxy-3-methyl-1,4-dihydropyrano[4,3-b]chromen-10-one		282_361.1388_2.49_NCGC00380407-01!3,7,8-trihydroxy-3-methyl-1,4-dihydropyrano[4,3-b]chromen-10-one	0.447925	0.27813	0.280655	0.851719	0.850581	0.864905	0.554831	0.471922	0.645492	1.05304	0.619667	0.555001	0.593667	0.468353	0.282672	0.80135	0.552563	0.186662	0.326467	0.405855	0.197664	0.758497	0.652877	1.0851	0.865315	0.782594	0.658275	0.437826	0.518463	0.331582	0.403851	0.575928	0.362657	0.44878	0.503819	0.215973	0.585944	0.529929	0.515544	0.944031	1.0589	0.630356	0.878117	0.985213
429	506.323	4.94175	1-Palmitoyl-2-hydroxy-sn-glycero-3-phosphoethanolamine from NIST14		429_506.3229_4.94_1-Palmitoyl-2-hydroxy-sn-glycero-3-phosphoethanolamine from NIST14	0.969782	0.9158	0.704674	0.015204	0.16016	0.0842265	0.951802	0.978634	1.08	0.431569	0.438355	0.518739	0.993821	0.626771	1.01942	0.960981	0.544047	0.570903	0.218473	0.312918	0.251615	0.535514	0.394211	0.559049	0.375328	0.327782	0.350691	0.247332	0.364186	0.21939	0.298775	0.379352	0.405112	0.26914	0.161924	0.205821	0.276321	0.258792	0.284891	0.166159	0.434573	0.2683	0.416909	0.433162
103	361.273	4.40968	O-Arachidonoylglycidol from NIST14	O-Arachidonoylglycidol from NIST14	103_361.2728_4.41_O-Arachidonoylglycidol from NIST14	0.472068	0.436553	0.379473	0.25633	0.364854	0.233689	0.350402	0.337987	0.36504	0.250817	0.268785	0.351909	0.600958	0.420356	0.636654	0.492263	0.28234	0.390115	0.300251	0.397033	0.271517	0.443688	0.432915	0.648321	0.386321	0.332974	0.304504	0.350448	0.382263	0.392924	0.649721	0.448764	0.67072	0.311802	0.259582	0.348795	0.419375	0.301744	0.262967	0.332419	0.400037	0.618094	0.789522	0.412064
4	480.277	3.22852	Taurocholate	"2-((4R)-4-((3R,5R,7R,8R,9S,10S,12S,13R,17R)-3,7,12-trihydroxy-10,13-dimethylhexadecahydro-1H-cyclopenta[a]phenanthren-17-yl)pentanamido)ethane-1-sulfonic acid"	4_480.2770_3.23_"2-((4R)-4-((3R,5R,7R,8R,9S,10S,12S,13R,17R)-3,7,12-trihydroxy-10,13-dimethylhexadecahydro-1H-cyclopenta[a]phenanthren-17-yl)pentanamido)ethane-1-sulfonic acid"	0.400571	0.304932	0.203931	0.108671	0.102821	0.132526	0.304562	0.308878	0.252227	0.663122	0.304317	0.247964	0.283653	0.312879	0.255156	0.251301	0.208933	0.187926	1.05124	0.15377	0.180198	0.114644	1.15673	0.215207	0.0529493	0.0817902	0.0189333	0.0988767	0.0314261	0.0891231	0.0745213	2.33534	0.0391108	1.52497	0.0357566	0.960983	0.0235947	0.0243514	0.0179023	0.0105908	0.0101512	0.0246281	0.0178788	0.810999
178	231.141	3.24427	10-HYDROXYDECANOATE		178_231.1408_3.24_10-HYDROXYDECANOATE	0.435123	0.344948	0.378458	0.258562	0.444373	0.267325	0.419667	0.530762	0.384625	1.00391	0.654206	0.629909	0.411034	0.256613	0.390286	0.267202	0.274512	0.429687	0.0695441	0.0292097	0.0744789	0.113286	0.0968285	0.177559	0.199795	0.222941	0.200382	0.169258	0.0471994	0.155707	0.138882	0.15954	0.149954	0.145714	0.165348	0.188673	0.0635146	0.0300236	0.0272496	0.0165043	0.0390659	0.0310679	0.0998503	0.103873
169	532.293	3.02471	"2-((6R)-3-hydroxy-2-methyl-6-((3R,5S,7R,8R,9S,10S,12S,13R,14S,17R)-3,7,12-trihydroxy-10,13-dimethylhexadecahydro-1H-cyclopenta[a]phenanthren-17-yl)heptanamido)ethane-1-sulfonic acid"		169_532.2927_3.02_"2-((6R)-3-hydroxy-2-methyl-6-((3R,5S,7R,8R,9S,10S,12S,13R,14S,17R)-3,7,12-trihydroxy-10,13-dimethylhexadecahydro-1H-cyclopenta[a]phenanthren-17-yl)heptanamido)ethane-1-sulfonic acid"	1.15062	0.911091	0.670627	0.386678	0.310581	0.471722	1.05723	0.941513	0.696032	1.16105	0.625419	0.633727	0.875733	0.667601	0.806031	0.507035	0.3736	0.214706	0.130064	0	0	0	0.0188423	0.0217403	0.0153876	0.0183861	0	0.0293369	0	0.0418881	0.0181773	0.071232	0	0.0196094	0	0.0207179	0	0	0	0	0	0	0	0.0252073
187	220.136	2.79278	azelaic acid		187_220.1359_2.79_azelaic acid	0.332599	0.250318	0.3093	0.191742	0.253883	0.130528	0.312701	0.375965	0.281822	1.12932	0.607606	0.548659	0.379665	0.223579	0.344359	0.227094	0.270763	0.311196	0.0587963	0.0360478	0.0680131	0.0987355	0.0737974	0.145556	0.166166	0.186732	0.190812	0.178058	0.0607106	0.138749	0.149359	0.135003	0.146977	0.152867	0.176803	0.131826	0.0321814	0.0317058	0.0462461	0.0183691	0.0602741	0.0310614	0.0644131	0.120948
281	313.082	2.65903	NCGC00380309-01_C12H14O4_(7R,8R)-7,8-Dihydroxy-3,5,7-trimethyl-7,8-dihydro-6H-isochromen-6-one		281_313.0816_2.66_NCGC00380309-01_C12H14O4_(7R,8R)-7,8-Dihydroxy-3,5,7-trimethyl-7,8-dihydro-6H-isochromen-6-one	0.138341	0.0778003	0.0609324	0.275702	0.336086	0.361677	0.174257	0.147613	0.283731	0.314503	0.283011	0.229975	0.246555	0.202241	0.09134	0.289591	0.197159	0.0515863	0.0462825	0.0491257	0.0321247	0.206677	0.250644	0.314682	0.278549	0.243413	0.212429	0.134345	0.175006	0.099214	0.108969	0.179474	0.104782	0.0775156	0.106048	0.0511659	0.0695039	0.144158	0.136174	0.237717	0.243178	0.150288	0.170895	0.190609
7	514.282	3.03535	"2-((4R)-4-((5R,7R,8R,9S,10S,12S,13R,17R)-7,12-dihydroxy-10,13-dimethyl-3-oxohexadecahydro-1H-cyclopenta[a]phenanthren-17-yl)pentanamido)ethane-1-sulfonic acid"	"2-((4R)-4-((5R,7R,8R,9S,10S,12S,13R,17R)-7,12-dihydroxy-10,13-dimethyl-3-oxohexadecahydro-1H-cyclopenta[a]phenanthren-17-yl)pentanamido)ethane-1-sulfonic acid"	7_514.2824_3.04_"2-((4R)-4-((5R,7R,8R,9S,10S,12S,13R,17R)-7,12-dihydroxy-10,13-dimethyl-3-oxohexadecahydro-1H-cyclopenta[a]phenanthren-17-yl)pentanamido)ethane-1-sulfonic acid"	0.385252	0.388369	0.204801	0.104099	0.115762	0.123711	0.366482	0.354776	0.296622	0.708401	0.302073	0.376475	0.342527	0.422294	0.347893	0.534842	0.223546	0.224506	0.590703	0.061659	0.19543	0.058187	1.12742	0.0572896	0.0777735	0.042089	0.0201938	0.0332284	0.0286895	0.0438323	0.0307263	3.28728	0.0231327	2.52054	0.0210108	0.865695	0.0281453	0	0.0265126	0	0.0248631	0	0.0216718	1.67203
57	355.262	3.89951	Cholic acid from NIST14	Cholic acid from NIST14	57_355.2625_3.90_Cholic acid from NIST14	0	0.0262653	0	0	0	0	0	0	0	0.0144123	0	0	0	0	0.0082317	0.0118957	0	0	0.0253439	0.0220742	0.0430592	0.0286663	0.401941	0.232438	0.14057	0.0597135	0.0498771	0.0616378	0.036471	0.0950387	0.0503639	0.736658	0.05296	0.142421	0.0181908	0.982316	0.149751	0	0.0556921	0.149776	0.0269087	0.0647656	0.040496	1.57404
165	496.272	3.0671	"2-((4R)-4-((3R,5R,6S,7R,9S,10R,13R,14S,17R)-3,6,7-trihydroxy-10,13-dimethylhexadecahydro-1H-cyclopenta[a]phenanthren-17-yl)pentanamido)ethane-1-sulfonic acid"		165_496.2718_3.07_"2-((4R)-4-((3R,5R,6S,7R,9S,10R,13R,14S,17R)-3,6,7-trihydroxy-10,13-dimethylhexadecahydro-1H-cyclopenta[a]phenanthren-17-yl)pentanamido)ethane-1-sulfonic acid"	0.0690717	0.0576844	0.0326895	0.0223192	0.0181866	0.0307838	0.08985	0.0648225	0.0469468	0.0848626	0.0514647	0.0482369	0.0740568	0.0392293	0.053648	0.0431111	0.0315827	0.0297346	0.803423	0.0755875	0.0555167	0.116624	1.03964	0.102392	0.0406307	0.0385727	0.0084385	0.0390485	0.0187202	0.0270427	0.062239	2.81042	0.0427465	1.65457	0.0140782	0.984721	0	0	0	0	0	0	0.00755785	0.285591
143	1031.59	2.9691	taurohyocholic acid	taurohyocholic acid	143_1031.5877_2.97_taurohyocholic acid	0.18661	0.158998	0.0577611	0.0134072	0.0156353	0.0293932	0.190832	0.238638	0.139965	1.83454	0.228487	0.226714	0.178097	0.188877	0.100424	0.326136	0.274303	0.153122	3.95521	0.0686616	0.0307	0.0475808	7.45179	0.121764	0.0169406	0	0.00893967	0.0273226	0	0.0286892	0	14.0177	0	11.2315	0.00693039	3.12639	0	0	0	0	0	0.0555299	0	4.62583
137	1031.59	3.23122	taurocholic acid	taurocholic acid	137_1031.5878_3.23_taurocholic acid	0.727224	0.497447	0.230158	0.0558684	0.0310021	0.0376616	0.41701	0.462452	0.326431	2.29821	0.498843	0.367125	0.423499	0.520682	0.331565	0.352966	0.341105	0.226822	4.62639	0.11587	0.138346	0.0904644	5.755	0.183227	0.00816711	0.0271474	0	0.0422927	0	0.0345342	0.0223606	15.6239	0	8.439	0	4.2491	0	0	0	0	0	0	0	0.668238
180	409.186	2.03549	2-{[(2-fluorophenyl)methyl]amino}-3-indol-3-ylpropanoic acid		180_409.1860_2.04_2-{[(2-fluorophenyl)methyl]amino}-3-indol-3-ylpropanoic acid	1.26715	0.724567	0.817473	1.71255	1.86078	1.61744	1.15307	1.34898	0.91998	0.855401	0.86449	0.477021	0.836879	0.686584	0.626827	1.16875	1.70362	0.907387	0.407809	0.837856	0.389145	0.529501	0.531865	0.869996	1.33558	0.871368	0.648107	0.604343	0.404916	0.591482	0.436596	0.47147	0.364824	0.760368	0.47845	1.24215	1.70938	0.443168	0.27369	0.912623	0.388802	0.950123	0.647636	0.607704
170	1048.61	3.23192	"2-((R)-4-((3R,5S,7S,8R,9S,10S,12R,13R,14S,17R)-3,7,12-trihydroxy-10,13-dimethylhexadecahydro-1H-cyclopenta[a]phenanthren-17-yl)pentanamido)ethane-1-sulfonic acid"		170_1048.6142_3.23_"2-((R)-4-((3R,5S,7S,8R,9S,10S,12R,13R,14S,17R)-3,7,12-trihydroxy-10,13-dimethylhexadecahydro-1H-cyclopenta[a]phenanthren-17-yl)pentanamido)ethane-1-sulfonic acid"	0.512748	0.367749	0.161604	0.0377886	0.0299958	0.0442932	0.330672	0.328415	0.243158	1.9006	0.338149	0.314393	0.316013	0.38469	0.236906	0.258657	0.266738	0.160411	3.47203	0.0724373	0.100003	0.0556918	4.49138	0.150023	0.0100212	0.0156305	0	0.0226336	0	0.0334837	0.0115232	11.3496	0	5.88809	0	3.01132	0	0	0	0	0	0	0	0.736818
283	361.139	2.78468	NCGC00380407-01!3,7,8-trihydroxy-3-methyl-1,4-dihydropyrano[4,3-b]chromen-10-one		283_361.1388_2.78_NCGC00380407-01!3,7,8-trihydroxy-3-methyl-1,4-dihydropyrano[4,3-b]chromen-10-one	0.561695	0.291152	0.331441	0.854739	0.996661	0.852451	0.593268	0.524081	0.8117	1.18245	0.74365	0.68355	0.726935	0.620295	0.365258	0.861895	0.621961	0.200564	0.348739	0.241465	0.210776	0.889066	0.855981	1.12051	0.947842	0.802468	0.713155	0.583672	0.649551	0.443793	0.538214	0.795304	0.46654	0.399804	0.506772	0.229996	0.310741	0.604119	0.657276	0.607246	1.18491	0.681792	0.854273	1.15366
168	1082.67	3.23146	"2-((4R)-4-((3R,5S,7R,9S,10S,12S,13R,14S,17R)-3,7,12-trihydroxy-10,13-dimethylhexadecahydro-1H-cyclopenta[a]phenanthren-17-yl)pentanamido)ethane-1-sulfonic acid"		168_1082.6666_3.23_"2-((4R)-4-((3R,5S,7R,9S,10S,12S,13R,14S,17R)-3,7,12-trihydroxy-10,13-dimethylhexadecahydro-1H-cyclopenta[a]phenanthren-17-yl)pentanamido)ethane-1-sulfonic acid"	0.31802	0.2147	0.0988795	0.0336849	0.0127636	0.0257661	0.211457	0.213721	0.152086	1.01762	0.224449	0.194093	0.196526	0.236324	0.156545	0.156673	0.162572	0.09489	1.76252	0.0316902	0.0727942	0.0414763	2.33188	0.0834541	0	0.00890603	0	0.0207495	0	0.0162392	0.0157561	5.26929	0	2.64663	0	1.64819	0	0	0	0	0	0	0	0.228794
166	1053.57	2.97359	"2-((4R)-4-((3R,5R,6S,7R,9S,10R,13R,14S,17R)-3,6,7-trihydroxy-10,13-dimethylhexadecahydro-1H-cyclopenta[a]phenanthren-17-yl)pentanamido)ethane-1-sulfonic acid"		166_1053.5678_2.97_"2-((4R)-4-((3R,5R,6S,7R,9S,10R,13R,14S,17R)-3,6,7-trihydroxy-10,13-dimethylhexadecahydro-1H-cyclopenta[a]phenanthren-17-yl)pentanamido)ethane-1-sulfonic acid"	0.0646046	0.0574561	0.0205605	0.0239703	0.0243698	0.0559007	0.066527	0.0803884	0.0566779	0.420848	0.074681	0.0850002	0.0576125	0.0630668	0.070355	0.0990471	0.077517	0.0583512	0.817423	0.0268924	0.00721608	0.0290666	1.68091	0.0656341	0.0113006	0	0	0.0100269	0	0.00973253	0	1.93182	0	1.41394	0	0.664049	0	0	0	0	0.00981526	0	0	1.02074
280	334.139	2.31317	N-ACETYL-D-TRYPTOPHAN		280_334.1389_2.31_N-ACETYL-D-TRYPTOPHAN	0.498869	0.357089	0.29177	0.105375	0.0629499	0.0621477	0.328498	0.346707	0.242196	0.323414	0.369974	0.317722	0.470678	0.3492	0.456724	0.347301	0.276213	0.220807	0.117746	0.226446	0.130366	0.210192	0.15236	0.272053	0.259321	0.237172	0.134628	0.19236	0.182271	0.172154	0.205089	0.219024	0.151453	0.261965	0.177444	0.270701	0.198061	0.102928	0.112269	0.136469	0.150553	0.131016	0.112248	0.180966
456	412.305	3.61149	Cholic acid from NIST14		456_412.3051_3.61_Cholic acid from NIST14	0.12653	0.545032	0.0379494	0.0540205	0.349891	0.554688	0.0916107	0.173259	0.0628898	0.2746	0.190816	0.10271	0.332488	0.323347	0.829584	0.460415	0.413528	0.217116	0.0184157	0	0	0.021307	0.0274829	0.0343732	0.024382	0.0205719	0	0.034546	0	0.0424365	0.0131414	0.0277435	0	0.00597569	0	0.0139916	0.0354421	0	0	0.0104651	0.00917213	0.0114111	0.0153204	0.0151325
164	554.275	3.02622	"2-((4R)-4-((3R,5R,6S,7R,9S,10R,13R,14S,17R)-3,6,7-trihydroxy-10,13-dimethylhexadecahydro-1H-cyclopenta[a]phenanthren-17-yl)pent-2-enamido)ethane-1-sulfonic acid"		164_554.2747_3.03_"2-((4R)-4-((3R,5R,6S,7R,9S,10R,13R,14S,17R)-3,6,7-trihydroxy-10,13-dimethylhexadecahydro-1H-cyclopenta[a]phenanthren-17-yl)pent-2-enamido)ethane-1-sulfonic acid"	0.595654	0.483703	0.338607	0.196778	0.195972	0.265024	0.525548	0.502413	0.338785	0.526814	0.325549	0.317734	0.460671	0.308104	0.448288	0.269795	0.213828	0.14658	0.0678541	0	0	0	0.0325426	0.0106108	0.0108089	0.00896573	0	0.0199532	0	0.0227043	0.00872845	0.0399503	0	0.00651793	0	0	0	0	0	0	0	0	0	0
25	504.304	5.18663	1-Octadecanoyl-sn-glycero-3-phosphoethanolamine from NIST14	1-Octadecanoyl-sn-glycero-3-phosphoethanolamine from NIST14	25_504.3043_5.19_1-Octadecanoyl-sn-glycero-3-phosphoethanolamine from NIST14	0.592009	0.675058	0.383467	0.164835	0.301214	0.231732	0.554486	0.643122	0.445448	0.519962	0.427374	0.446608	0.51094	0.332673	0.553034	0.418533	0.416271	0.706645	0.347601	0.620157	0.449663	0.813785	0.513266	0.759608	0.426109	0.638911	0.456731	0.41474	0.4321	0.36517	0.340357	0.478086	0.444465	0.522366	0.385096	0.538731	0.723769	0.369545	0.328693	0.410589	0.367657	0.401011	0.634137	0.436864
76	227.113	0.417717	L-CARNOSINE - 40.0 eV	L-CARNOSINE - 40.0 eV	76_227.1131_0.42_L-CARNOSINE - 40.0 eV	0.122935	0.0892227	0.146627	0.319498	0.168976	0.157494	0.137977	0.134987	0.10142	0.263476	0.124915	0.124547	0.118565	0.0958852	0.104248	0.0652024	0.127923	0.0811721	0.0238392	0.0880132	0.0201149	0.0319574	0.0243555	0.0403921	0.05512	0.0426002	0.0545514	0.0767807	0.0660226	0.0690744	0.0241391	0.02892	0.0135908	0.033489	0.0258716	0.0222462	0.0262192	0.126463	0.0489868	0.0126594	0.0780737	0.0144332	0.0186989	0.0843029
106	290.134	0.608593	OPHTHALMIC ACID	OPHTHALMIC ACID	106_290.1335_0.61_OPHTHALMIC ACID	0.0932945	0.0921033	0.0923627	0.257593	0.147143	0.170366	0.0836836	0.0829064	0.0490671	0.288518	0.265182	0.451437	0.101489	0.0695768	0.181055	0.0899812	0.13535	0.0401499	0.0641391	0.144317	0.108581	0.078939	0.100561	0.0840408	0.0835247	0.165821	0.310727	0.0588571	0.163792	0.0552277	0.0213556	0.078769	0.0663777	0.188553	0.230752	0.0728523	0.0558786	0.0491489	0.0488709	0.132449	0.188488	0.0291063	0.0409724	0.103568
161	550.34	3.64016	"(6R)-2-hydroxy-2-methyl-6-((3R,5S,7R,8R,9S,10S,12S,13R,14S,17R)-3,7,12-trihydroxy-10,13-dimethylhexadecahydro-1H-cyclopenta[a]phenanthren-17-yl)heptyl hydrogen sulfate"		161_550.3397_3.64_"(6R)-2-hydroxy-2-methyl-6-((3R,5S,7R,8R,9S,10S,12S,13R,14S,17R)-3,7,12-trihydroxy-10,13-dimethylhexadecahydro-1H-cyclopenta[a]phenanthren-17-yl)heptyl hydrogen sulfate"	0.0903907	0.0713186	0.041529	0.0469075	0.0425546	0.0428603	0.108339	0.127339	0.0702855	0.334593	0.0847235	0.0845697	0.111621	0.102118	0.103301	0.101747	0.11539	0.0582058	0.0735558	0	0	0.0226518	0.315202	0.0291483	0	0.00938539	0	0	0	0	0.00871381	1.16629	0	0.092743	0	0.285407	0	0	0	0	0	0	0	0.0311357
518	515.314	3.32239	taurohyocholic acid		518_515.3142_3.32_taurohyocholic acid	0.0132466	0.00856823	0	0	0	0	0	0	0	0.0475992	0.0168316	0.0164748	0.0063367	0	0	0.0191012	0.0223726	0.0199497	0.302417	0.0157424	0.0455904	0	0.248874	0	0	0	0	0.0104902	0	0	0	0.875548	0	0.681315	0	0.173082	0	0	0	0	0	0	0	0.108131
157	918.649	3.59335	"(2R,3S,6R)-6-((3R,5S,7R,8R,9S,10S,13R,14S,17R)-3,7-dihydroxy-10,13-dimethylhexadecahydro-1H-cyclopenta[a]phenanthren-17-yl)-3-hydroxy-2-methylheptanoic acid"		157_918.6495_3.59_"(2R,3S,6R)-6-((3R,5S,7R,8R,9S,10S,13R,14S,17R)-3,7-dihydroxy-10,13-dimethylhexadecahydro-1H-cyclopenta[a]phenanthren-17-yl)-3-hydroxy-2-methylheptanoic acid"	0.450791	0.534968	0.542136	0.204246	0.260777	0.168963	0.244871	0.245236	0.244406	0.423475	0.346949	0.289259	0.330113	0.294931	0.392033	0.20261	0.156631	0.183503	0.60218	0.207554	0.443573	0.150329	0.213824	0.153928	0.212664	0.229761	0.196277	0.380795	0.325777	0.333891	0.328581	0.456808	0.338643	0.246811	0.30988	0.28312	0.263639	0.339913	0.377078	0.229925	0.211413	0.188211	0.196367	0.207894
271	488.37	3.52383	RP007302 Glycolithocholic acid|AC1N3NBH|2-[4-(3-hydroxy-10,13-dimethyl-2,3,4,5,6,7,8,9,11,12,14,15,16,17-tetradecahydro-1H-cyclopenta[a]phenanthren-17-yl)pentanoylamino]acetic acid		271_488.3699_3.52_RP007302 Glycolithocholic acid|AC1N3NBH|2-[4-(3-hydroxy-10,13-dimethyl-2,3,4,5,6,7,8,9,11,12,14,15,16,17-tetradecahydro-1H-cyclopenta[a]phenanthren-17-yl)pentanoylamino]acetic acid	0.970867	0.911884	1.0049	1.08587	1.22785	1.1772	0.92344	0.966308	0.865205	1.00445	0.863706	0.841471	0.865049	0.813937	0.956232	0.805518	0.663262	0.781577	0.944357	0.487732	0.749207	0.904496	0.975708	1.03551	0.99054	1.00394	0.877797	1.003	0.831249	0.867597	0.991805	1.13431	0.942229	0.787868	0.731792	0.969879	0.574772	0.862012	0.776373	0.718749	1.14243	0.994379	1.02536	1.12409
514	1053.64	3.22992	taurocholic acid		514_1053.6424_3.23_taurocholic acid	0.437842	0.408436	0.258002	0.125623	0.120696	0.132524	0.353634	0.351252	0.295567	0.600816	0.340448	0.323931	0.312734	0.36409	0.341935	0.299274	0.296037	0.267543	0.693108	0.13089	0.201774	0.14711	0.606936	0.252983	0.0740541	0.107216	0.0143666	0.108988	0.0306439	0.113089	0.0887613	0.710709	0.0359948	0.526899	0.0323802	0.614453	0.0224984	0.0173046	0.0127724	0.0139319	0	0.0187623	0.0149503	0.480875
221	241.129	0.419703	L-Carnosine - 40.0 eV		221_241.1286_0.42_L-Carnosine - 40.0 eV	0.011904	0	0.00820699	0.0169407	0	0	0	0.00848255	0	0	0	0	0	0.00934319	0	0	0.0175156	0.00590751	0.0134648	0.0416809	0	0.0078005	0	0.00906357	0.0129631	0	0.0262743	0.0251463	0.0374042	0.0326901	0	0	0	0.0205548	0.00947432	0.00744002	0.0319376	0.263079	0.0756203	0.0157154	0.144799	0.0323392	0.0366724	0.119178
268	274.11	2.25482	PR100289 L-beta-Homotyrosine|(S)-3-Amino-4-(4-hydroxyphenyl)butyric acid		268_274.1102_2.25_PR100289 L-beta-Homotyrosine|(S)-3-Amino-4-(4-hydroxyphenyl)butyric acid	0.061259	0.0246057	0.0545275	0.0371091	0.0299092	0.0272813	0.0528523	0.0751848	0.0343658	0.169037	0.104541	0.118093	0.0425423	0.0172995	0.0578036	0.0182357	0.0283179	0.033805	0.00820795	0.0198939	0.0217784	0.00925774	0.00969607	0.0144583	0.0357935	0.0326257	0.0649327	0.0174848	0.0222985	0.0109749	0.0504251	0.0259057	0.0452203	0.0297667	0.047257	0.0310284	0	0.0140955	0.00862501	0	0.0106942	0	0	0.0271097
167	1048.61	2.97656	"2-((4R)-4-((3R,5R,6S,7R,9S,10R,13R,14S,17R)-3,6,7-trihydroxy-10,13-dimethylhexadecahydro-1H-cyclopenta[a]phenanthren-17-yl)pentanamido)ethane-1-sulfonic acid"		167_1048.6145_2.98_"2-((4R)-4-((3R,5R,6S,7R,9S,10R,13R,14S,17R)-3,6,7-trihydroxy-10,13-dimethylhexadecahydro-1H-cyclopenta[a]phenanthren-17-yl)pentanamido)ethane-1-sulfonic acid"	0.0239814	0.019201	0	0	0	0	0.0251026	0.0255202	0.0253397	0.284058	0.0365728	0.0340273	0.0197098	0.0254655	0.0140559	0.0545878	0.0414269	0.0248055	0.566929	0	0	0	1.16114	0.0123592	0	0	0	0	0	0	0	2.23423	0	1.69114	0	0.469677	0	0	0	0	0.0139162	0	0	0.373155
127	311.122	1.46045	PR311057 Glutamyltyrosine	PR311057 Glutamyltyrosine	127_311.1225_1.46_PR311057 Glutamyltyrosine	0	0	0	0	0	0	0	0	0	0	0	0	0	0	0	0	0	0	0	0	0	0	0	0	0	0	0	0	0	0	0	0	0	0	0	0	0	0	0	0	0	0	0	0
128	305.097	0.665343	Glutamate	PR311182 Indole-3-acetyl-L-glutamic acid	128_305.0969_0.67_PR311182 Indole-3-acetyl-L-glutamic acid	0.0479166	0.0141411	0.0595189	0	0.0507207	0.0671229	0.0426535	0.0541575	0.0327322	0.0810426	0.0913263	0.055935	0.0318851	0.0716824	0.0330086	0.0485576	0.0469559	0.0389311	0.0467131	0.0547348	0	0	0.0416656	0.0458653	0.0182515	0.092301	0.0581304	0.0578304	0.0493104	0.0762567	0.0354436	0.0841781	0.0445317	0.0288116	0.0205304	0.0281105	0.130565	0.0730562	0.0253089	0.178275	0.209754	0.0633148	0.0545405	0.115507
94	176.055	0.592869	N-ACETYL-ASPARTIC ACID	N-ACETYL-ASPARTIC ACID	94_176.0547_0.59_N-ACETYL-ASPARTIC ACID	0.0103581	0.0127252	0	0.020159	0.0375704	0.0144686	0.012391	0.0159461	0.0147157	0.0417839	0.0236586	0.0323053	0.00713972	0.0189897	0.022511	0	0.00635561	0.0150439	0.0164242	0.02794	0.030807	0.019467	0.028366	0.0414485	0	0.0238387	0.0250248	0.0285449	0.0257653	0.0285033	0.0166115	0.0336628	0.0165538	0.0256792	0.0302167	0.0182792	0.0249018	0.0186525	0.0268232	0.0959803	0.0597324	0.0373131	0.0259672	0.0731655
470	401.249	2.04225	Ile-Ile-Arg from NIST14		470_401.2492_2.04_Ile-Ile-Arg from NIST14	0	0	0	0	0	0	0	0	0	0	0	0	0	0	0	0	0	0	0	0	0	0	0	0	0	0	0	0	0	0	0	0	0	0	0	0	0	0	0	0	0	0	0	0
96	190.07	0.64855	N-Acetyl-L-glutamic acid	N-Acetyl-L-glutamic acid	96_190.0703_0.65_N-Acetyl-L-glutamic acid	0.036119	0.0209963	0.0350862	0.0207545	0.031633	0.0104456	0.0084427	0.0179434	0	0.0225977	0.0156101	0.0136358	0.0141518	0.0160341	0.0104491	0.0298524	0.043709	0.0318443	0.0421584	0.101234	0.0898761	0.0963999	0.110174	0.11834	0.053558	0.0658417	0.0407913	0.0449318	0.0539879	0.0482384	0.0495374	0.0590321	0.0443353	0.123629	0.0773308	0.0570309	0.0672837	0.0900455	0.017422	0.14729	0.130699	0.0263574	0.0400621	0.0605011
279	282.118	0.577386	N-acetyl-beta-D-galactosamine - 30.0 eV		279_282.1183_0.58_N-acetyl-beta-D-galactosamine - 30.0 eV	0.0801753	0.0879405	0.0897013	0.0846679	0.161942	0.0977714	0.0761771	0.0950532	0.0652653	0.0766875	0.0706456	0.0697919	0.083543	0.0303343	0.0934477	0.0423155	0.0265081	0.061743	0.0267973	0.0501692	0.0376633	0.04581	0.0487041	0.054867	0.0204071	0.0371875	0.0505059	0.0400649	0.0411914	0.0334625	0.0287141	0.0338953	0.0354813	0.0636086	0.0362361	0.0485924	0.00821671	0.00935596	0.0192744	0.0281042	0.0191547	0.0134712	0.0206645	0.0187146
266	174.895	0.43959	PB000420 Arginine|2-amino-5-(diaminomethylideneamino)pentanoic acid		266_174.8952_0.44_PB000420 Arginine|2-amino-5-(diaminomethylideneamino)pentanoic acid	0	0	0	0	0	0	0	0	0	0	0	0	0	0	0	0	0	0	0	0	0	0	0	0	0	0	0	0	0	0	0	0	0	0	0	0	0	0	0	0	0	0	0	0
41	217.129	0.568113	ACETYL ARGININE - 40.0 eV	ACETYL ARGININE - 40.0 eV	41_217.1286_0.57_ACETYL ARGININE - 40.0 eV	0.00869132	0	0	0.0137239	0	0.013248	0.0139842	0.0131318	0	0.0159347	0.00850435	0	0	0	0.0123401	0.00718749	0	0	0.0133275	0.0188229	0	0.00816997	0.0196634	0.0135148	0	0	0	0	0	0.0174684	0	0	0	0.00610569	0.0060935	0	0.0190487	0	0.011864	0.0153931	0.0129968	0.00951994	0	0
269	406.144	0.586883	PR100314 S-Lactoylglutathione|S-Pyruvoylglutathione|S-Pyruvylglutathione		269_406.1441_0.59_PR100314 S-Lactoylglutathione|S-Pyruvoylglutathione|S-Pyruvylglutathione	0	0	0	0	0	0	0	0	0	0	0	0	0	0	0	0	0	0	0	0	0	0	0	0	0	0	0	0	0	0	0	0	0	0	0	0	0	0	0	0	0	0	0	0
190	265.084	0.512035	CYSTATHIONINE		190_265.0841_0.51_CYSTATHIONINE	0	0	0	0	0	0	0	0	0	0	0	0	0	0	0	0	0	0	0	0	0	0	0	0	0	0	0	0	0	0	0	0	0	0	0	0	0	0	0	0	0	0	0	0
519	503.149	0.68095	Tyrosocholic acid		519_503.1488_0.68_Tyrosocholic acid	0	0	0	0	0	0	0	0	0	0	0	0	0	0	0	0	0	0	0	0	0	0	0	0	0	0	0	0	0	0	0	0	0	0	0	0	0	0	0	0	0	0	0	0
469	246.133	2.66034	Ile-Glu from NIST14		469_246.1335_2.66_Ile-Glu from NIST14	0.0292862	0.00744013	0.010451	0.00864221	0	0.0144293	0.0192609	0.0242944	0.0224073	0.0350598	0.020974	0.0269749	0.0174196	0.0111609	0.0206368	0.0143401	0.0286367	0.0242802	0.0089624	0	0.0107463	0.0169192	0.0138208	0.024423	0.0164722	0.022499	0.0109743	0.0194669	0.0246482	0.0196158	0.0262045	0.0294061	0.0141821	0.0181963	0.0262524	0.0173054	0	0.00695557	0	0.0337263	0.00933522	0.01316	0.00849892	0.0216048
209	281.055	2.1838	HOMOCYSTINE		209_281.0555_2.18_HOMOCYSTINE	0	0.0107626	0.0087253	0	0	0.0124859	0	0	0.0154165	0	0.0125428	0.00917108	0	0.00635855	0	0.00688614	0	0.00716113	0.0339608	0.0165752	0.0224095	0.0568142	0.045622	0.0644525	0.0413741	0.0443191	0.0286103	0.0542833	0.0273783	0.0430612	0.0175624	0.0335577	0.0432825	0.0313336	0.0370307	0.0342973	0.0612006	0.0180136	0.0342346	0.0474158	0.017984	0.0610822	0.0574587	0.0193202
185	245.16	0.681046	ACETYL ARGININE - 40.0 eV		185_245.1598_0.68_ACETYL ARGININE - 40.0 eV	0.0119187	0.0299148	0	0.0478859	0.0746666	0.0688941	0.0366638	0.0372029	0.0227601	0.0788686	0.0656852	0.0301585	0.0321235	0.0256846	0.043413	0.0251836	0.018072	0.00586509	0	0.0187045	0.0171242	0	0.0443276	0.0125553	0.0135465	0.0199239	0.0342027	0.00848667	0.0147599	0.0184747	0.0116419	0.0127881	0.0156507	0.0336698	0.0210788	0.0261384	0.00778472	0.0224644	0.0220084	0.0101261	0.0423457	0	0.00927444	0.0320389
95	192.068	2.06954	N-ACETYL-DL-METHIONINE - 50.0 eV	N-ACETYL-DL-METHIONINE - 50.0 eV	95_192.0682_2.07_N-ACETYL-DL-METHIONINE - 50.0 eV	0.021652	0.0100431	0.0169142	0	0	0	0.0138321	0.0249392	0.0133431	0.0314089	0.0188122	0.0165282	0.0163616	0.00942153	0.00994107	0.019017	0.0126296	0.0248819	0.0110785	0.038052	0.0248773	0.0202066	0.0218674	0.0364072	0.0215867	0.020034	0.017891	0.0296345	0.0171527	0.0262412	0.0156836	0.0266591	0.0259844	0.0471668	0.0259091	0.0350147	0.030733	0.0415316	0.0105781	0.0766111	0.0223284	0.00986805	0.0115548	0.0309535
49	281.112	2.0716	ASP-PHE	ASP-PHE	49_281.1121_2.07_ASP-PHE	0.0127377	0.0119201	0	0.00844105	0.0145521	0.0128699	0.00963158	0.0202889	0.00904576	0.0297593	0.0205565	0.014487	0.0121765	0.00967592	0.015431	0.0160331	0.0817711	0.00687135	0	0.00960901	0.00779133	0	0	0	0.00719145	0	0.00767579	0	0.00656034	0	0	0	0	0.0112996	0	0.00885982	0	0	0	0.0151892	0	0	0	0
9	189.159	0.433918	"N,N,N-TRIMETHYLLYSINE"	"N,N,N-TRIMETHYLLYSINE"	9_189.1591_0.43_"N,N,N-TRIMETHYLLYSINE"	0.628663	0.381044	0.522926	0.616381	0.993192	0.687466	0.448935	0.516971	0.548977	0.716817	0.81728	0.58352	0.414561	0.316465	0.374383	0.456844	0.335064	0.38244	0.312167	0.442277	0.213792	0.471212	0.383285	0.416469	0.264398	0.32272	0.234328	0.345697	0.249521	0.317974	0.260675	0.368498	0.316579	0.313204	0.276505	0.14955	0.455126	0.447027	0.106514	0.946638	0.406155	0.187274	0.363927	0.180442
152	182.081	0.67514	LEVODOPA	Tyrosine - 50.00 eV	152_182.0806_0.68_Tyrosine - 50.00 eV	45.0876	27.2824	35.2947	15.312	18.4222	13.7137	19.5393	28.0944	17.633	9.75111	6.77133	4.98706	16.0713	20.185	18.4636	28.433	28.9146	21.932	9.86435	14.9282	12.0966	21.6799	25.1202	23.0939	12.7624	9.12346	7.37152	11.7369	8.65402	10.5739	6.28911	16.1968	6.00228	13.8288	8.682	18.7463	15.1461	9.13361	4.94153	19.2649	13.4742	7.846	10.3199	11.9521
458	424.305	3.90181	Cholic acid from NIST14		458_424.3049_3.90_Cholic acid from NIST14	0	0.0111032	0	0	0	0	0	0	0	0.00713091	0	0.0179688	0	0	0	0.00687045	0.00713148	0	0	0	0	0.00809362	0.0616021	0.046446	0.0624553	0.0242306	0	0.0122475	0.0100244	0.0151738	0	0.140674	0	0	0	0.229513	0.281312	0	0.0596085	0.160796	0.0226127	0.0604271	0.0352905	1.15578
354	506.359	4.96797	1-(1Z-Hexadecenyl)-sn-glycero-3-phosphocholine from NIST14		354_506.3588_4.97_1-(1Z-Hexadecenyl)-sn-glycero-3-phosphocholine from NIST14	0.0271567	0.095518	0.0223055	0.167159	0.374346	0.287906	0.148941	0.0681539	0.0558636	0.0755467	0.0364336	0.132886	0.0986894	0.0666446	0.143932	0.214076	0.193027	0.142956	0.060176	0.0786184	0.0325324	0.171911	0.0911158	0.185521	0.122821	0.0821737	0.0691705	0.0459833	0.117542	0.0508078	0.105792	0.0789304	0.127942	0.0866896	0.0151422	0.0610401	0.170472	0.115416	0.0849941	0.104033	0.136064	0.298584	0.330925	0.207451
502	424.341	4.59378	Oleoyl L-carnitine from NIST14		502_424.3410_4.59_Oleoyl L-carnitine from NIST14	8.11906	6.65348	6.37621	10.6609	16.3787	7.59382	9.90463	10.684	8.39304	9.52944	7.95114	8.41178	6.58713	4.17716	9.05902	5.73536	6.85607	6.54848	5.47088	6.93136	3.55799	6.95476	6.97584	9.74118	8.88986	8.73564	8.58848	8.3083	5.39124	6.65727	7.54759	10.7949	8.94998	6.88687	6.27268	9.94524	5.49879	4.85864	5.77208	3.67876	7.81629	5.55671	5.3568	9.17948
438	570.354	4.65023	1-Stearoyl-2-hydroxy-sn-glycero-3-phosphocholine from NIST14		438_570.3538_4.65_1-Stearoyl-2-hydroxy-sn-glycero-3-phosphocholine from NIST14	17.0328	13.6314	12.3294	7.04593	9.58989	7.606	15.7719	15.7805	12.348	12.282	7.63746	9.32245	16.6779	9.49559	19.0941	13.4375	15.988	10.5886	9.29	16.3867	9.76307	22.3409	23.4581	27.9901	12.7851	13.4377	12.2993	19.6733	11.3543	19.683	14.5344	10.3642	18.4761	12.3123	10.061	8.45405	10.5639	10.7492	11.9743	10.7487	13.4453	11.0976	15.0787	10.8177
18	532.335	4.92764	1-Myristoyl-sn-glycero-3-phosphocholine from NIST14	1-Heptadecanoyl-sn-glycero-3-phosphocholine from NIST14	18_532.3349_4.93_1-Heptadecanoyl-sn-glycero-3-phosphocholine from NIST14	0.678237	0.871103	0.468066	0.288727	0.495105	0.402036	0.592318	0.699969	0.27169	0.619038	0.569679	0.60593	0.523062	0.439846	0.685428	0.64602	0.358956	1.20669	0.8721	1.57345	0.999913	2.07015	1.30209	2.07058	1.51447	1.14988	1.10276	1.01392	1.31911	0.921057	1.29998	1.30347	1.44533	1.14571	0.808876	1.48732	3.89927	1.28252	1.87566	1.50887	2.32102	2.479	2.91926	2.13784
150	466.328	5.34053	TOP 8 Psoriasis feature - Unknown FeatureID=4262	TOP19 Psoriasis feature - Unknown FeatureID=3668	150_466.3277_5.34_TOP19 Psoriasis feature - Unknown FeatureID=3668	0.520039	0.610475	0.285035	0.481821	0.951752	0.860062	0.810925	0.832937	0.570002	0.734421	0.630829	0.700023	0.577631	0.463679	0.875359	0.917171	0.923656	0.75954	0.301782	0.486702	0.294048	1.05026	0.679518	1.18896	0.482211	0.489376	0.439627	0.551027	0.538925	0.50193	0.555825	0.556237	0.761394	0.617861	0.39973	0.661607	0.67842	0.499302	0.389672	0.694267	0.579826	0.833863	0.91571	0.633159
383	590.32	4.52658	1-Heptadecanoyl-sn-glycero-3-phosphocholine from NIST14		383_590.3199_4.53_1-Heptadecanoyl-sn-glycero-3-phosphocholine from NIST14	2.12632	2.37092	2.45798	2.82029	2.83032	2.46792	1.32588	1.48759	1.53762	2.943	2.0195	2.29374	1.78895	2.20806	2.13053	1.76949	2.77032	2.21478	2.10092	2.05313	2.49183	1.90179	1.94235	2.3464	1.79902	3.23351	3.17273	1.59395	1.52794	1.26007	1.84293	2.14405	1.68514	1.36179	1.45657	2.83775	1.92167	2.05482	1.04408	1.73141	1.5193	1.55681	1.95105	1.69143
364	543.326	4.32102	1-(9Z-Octadecenoyl)-sn-glycero-3-phosphocholine from NIST14		364_543.3262_4.32_1-(9Z-Octadecenoyl)-sn-glycero-3-phosphocholine from NIST14	4.44845	2.58549	3.18764	1.0906	1.12338	1.01368	3.6077	3.50617	3.16019	0.78033	1.30897	1.3779	4.42631	1.9958	4.55639	4.43582	5.70555	1.33149	1.53059	1.9351	1.24359	4.496	3.42692	5.17564	2.47122	2.93627	1.29507	3.14548	1.53478	3.6854	2.97652	1.31553	2.66259	1.96129	1.49235	1.20506	5.43095	2.72183	3.13042	3.43745	2.74983	3.28672	3.69226	2.29954
149	438.297	4.82663	TOP 8 Psoriasis feature - Unknown FeatureID=4262	TOP 8 Psoriasis feature - Unknown FeatureID=4262	149_438.2965_4.83_TOP 8 Psoriasis feature - Unknown FeatureID=4262	1.22371	1.54369	0.958234	1.79687	3.05062	3.48133	1.74674	1.61328	1.35737	1.97865	1.40081	1.6755	1.87893	1.50191	2.06635	3.14455	2.56618	1.45577	0.470717	0.664718	0.430782	0.932132	0.870527	1.04778	0.680107	0.492492	0.697591	0.742681	0.725789	0.720117	0.701472	1.00153	0.723492	0.641111	0.539621	0.608134	0.386845	0.684617	0.489277	0.368495	0.952642	0.77483	0.837651	0.752587
361	523.347	4.5361	1-(9Z-Octadecenoyl)-sn-glycero-3-phosphocholine from NIST14		361_523.3473_4.54_1-(9Z-Octadecenoyl)-sn-glycero-3-phosphocholine from NIST14	3.16531	2.7529	2.96647	1.07362	1.99528	1.66022	2.75042	3.06013	2.73852	1.62502	2.03116	1.69163	2.70177	2.42774	2.66824	2.63351	2.18448	2.25353	1.83704	2.77922	1.72216	2.80317	2.83226	3.44779	2.06832	2.20284	2.05733	2.54073	1.91097	2.35858	2.0346	2.54356	2.52571	2.03563	1.82045	1.85998	2.95502	2.08225	2.20873	2.6012	2.81562	2.47907	2.65329	2.96148
414	530.357	4.95568	1-Octadecanoyl-sn-glycero-3-phosphocholine from NIST14		414_530.3569_4.96_1-Octadecanoyl-sn-glycero-3-phosphocholine from NIST14	0.303853	0.257108	0.120862	0.189964	0.282497	0.441679	0.26704	0.192884	0.116949	0.236906	0.175825	0.323843	0.200692	0.0900681	0.180745	0.377121	0.122127	0.533025	0.10622	0.223687	0.193875	0.422829	0.197032	0.44944	0.295087	0.284877	0.178616	0.247319	0.231164	0.190661	0.290679	0.263186	0.290106	0.182429	0.12676	0.221297	0.374993	0.227615	0.211408	0.215404	0.488861	0.594755	0.635216	0.395726
381	516.305	4.3888	1-Heptadecanoyl-sn-glycero-3-phosphocholine from NIST14		381_516.3045_4.39_1-Heptadecanoyl-sn-glycero-3-phosphocholine from NIST14	2.23618	1.13149	1.68046	1.18624	1.31277	1.28037	2.00359	1.78395	1.50901	0.895463	1.17891	1.32727	1.77151	1.13227	1.97764	1.66645	1.22007	1.05571	1.17748	4.73859	3.01949	3.40464	3.2154	8.02554	3.44523	2.991	1.69673	4.79686	3.28557	5.1661	4.23451	2.4221	4.9494	4.17639	2.74325	2.4503	5.17011	4.73527	5.19676	3.25825	5.11572	4.04402	5.07246	6.09596
217	368.279	3.96672	LAUROYLCARNITINE		217_368.2789_3.97_LAUROYLCARNITINE	1.43701	0.863672	0.9716	0.987134	0.663837	0.485311	1.0747	1.30736	1.0736	0.812923	0.991304	1.37873	0.687949	0.672183	1.18156	0.533517	0.894694	1.08207	0.548552	0.573538	0.36338	0.63938	0.832583	1.09284	1.36855	1.43733	1.20456	1.4245	0.453712	1.2091	1.29556	1.5625	1.38497	0.825862	0.871491	1.59213	0.501241	0.391526	0.965018	0.375229	0.8658	0.667859	0.509428	0.816477
12	508.375	5.37311	1-(1Z-Hexadecenyl)-sn-glycero-3-phosphocholine from NIST14	1-(1Z-Octadecenyl)-sn-glycero-3-phosphocholine from NIST14	12_508.3748_5.37_1-(1Z-Octadecenyl)-sn-glycero-3-phosphocholine from NIST14	0.143948	0.122993	0.0937157	0.393459	0.31133	0.300862	0.275513	0.382459	0.224414	0.157588	0.204553	0.134316	0.181921	0.170095	0.194088	0.313078	0.253714	0.306306	0.109097	0.191788	0.141302	0.408642	0.339068	0.582933	0.339996	0.171254	0.290738	0.214203	0.217682	0.162752	0.130006	0.258472	0.298972	0.244295	0.150211	0.202975	0.42201	0.224355	0.186364	0.45637	0.241928	0.733297	0.569875	0.47836
129	218.138	0.807211	Propionylcarnitine - 40.00 eV	Propionylcarnitine - 40.00 eV	129_218.1380_0.81_Propionylcarnitine - 40.00 eV	3.597	1.93233	2.67515	2.34393	2.81953	2.1543	1.8797	2.71528	1.979	2.26474	1.48442	0.876903	1.76629	1.68906	1.75911	2.95109	10.7579	3.74956	3.45605	5.37967	2.50233	6.45435	7.86417	8.27603	5.58837	5.31877	3.33033	4.18879	1.67323	3.20837	1.66797	3.21456	1.88829	4.77237	4.38249	4.22378	5.62914	2.89725	3.27598	11.4526	11.6043	4.02478	4.52727	8.29489
226	512.334	4.336	Lyso PC (22:6)		226_512.3341_4.34_Lyso PC (22:6)	4.74731	3.47883	3.61124	4.17036	3.59524	3.95471	4.58411	4.3898	4.23278	3.27637	3.34917	3.2824	4.09174	3.05302	4.75667	3.22274	3.13888	4.38398	2.26793	5.53605	3.10367	4.92527	4.672	6.03807	3.41449	4.14706	3.36295	3.90757	3.50248	4.22165	3.51673	4.00801	3.37514	5.01366	3.26019	4.40992	2.92367	2.01867	2.14588	2.33206	1.88959	2.25862	2.17334	2.99648
419	592.336	4.64434	1-Octadecanoyl-sn-glycero-3-phosphocholine from NIST14		419_592.3360_4.64_1-Octadecanoyl-sn-glycero-3-phosphocholine from NIST14	1.25065	1.05421	0.943602	0.471839	0.645054	0.566436	0.983349	0.970807	0.839144	0.325513	0.572138	0.606065	1.02137	0.605296	1.21887	0.89291	1.16074	0.91834	0.773172	1.20047	0.706501	1.43736	1.7184	1.86309	0.756025	0.87249	0.75236	1.33473	0.790717	1.24732	0.894017	0.910565	1.07639	0.818454	0.681716	0.786476	0.84546	0.72207	0.783342	0.909944	0.86561	0.727426	1.02992	0.642367
223	512.334	3.63754	Lyso PC (16:1)		223_512.3340_3.64_Lyso PC (16:1)	1.80075	1.54009	1.66329	1.83998	3.50671	2.21598	1.81031	2.02187	1.61767	1.68782	2.1572	1.74854	1.86326	1.1885	2.32579	1.16557	0.561271	1.29075	0.864517	0.788506	0.978656	2.0748	2.0519	2.32593	1.65555	1.61398	1.14438	2.20405	1.03169	1.98635	1.6356	2.00043	1.42056	1.81406	1.09394	2.21524	0.495621	0.623019	5.7088	0.739142	4.46492	0.837944	0.726352	6.28076
52	583.254	3.81004	Biliverdin from NIST14	Biliverdin from NIST14	52_583.2538_3.81_Biliverdin from NIST14	0.414997	0.275627	0.64108	0.151327	0.567225	0.612732	0	0	0.123439	1.45694	0.612765	0.594282	0.480797	0.191525	0.0843254	0.37385	0.428218	0.221193	0.18695	0.165289	0.126628	0.371976	0.553442	0.469336	0.364442	0.423198	0.278171	0.174681	0.144865	0.742171	0.432928	1.91278	0.50438	0.271606	0.200908	0.216396	0.998406	1.03334	0.194765	0.371723	1.51126	1.53298	1.73729	1.31212
430	528.307	4.63454	1-Palmitoyl-2-hydroxy-sn-glycero-3-phosphoethanolamine from NIST14		430_528.3068_4.63_1-Palmitoyl-2-hydroxy-sn-glycero-3-phosphoethanolamine from NIST14	1.19299	1.01469	1.05956	0.179942	0.458177	0.331739	1.07092	1.3156	0.94564	0.906962	0.778313	1.0766	1.37443	0.749139	1.47692	1.3865	0.315292	0.445231	0.712358	0.812621	0.756623	0.836025	1.23491	1.11044	0.689692	0.823714	0.74472	0.93952	0.778903	0.901344	0.806152	0.764486	1.27166	0.629242	0.455827	0.449056	0.447635	0.831721	0.856213	0.524454	1.05445	0.545655	0.852661	0.679623
182	304.168	0.714197	4-hydroxy-5-[(2S,3R,4S,5S,6R)-3,4,5-trihydroxy-6-(hydroxymethyl)oxan-2-yl]oxy-1H-benzo[f][2]benzofuran-3-one		182_304.1685_0.71_4-hydroxy-5-[(2S,3R,4S,5S,6R)-3,4,5-trihydroxy-6-(hydroxymethyl)oxan-2-yl]oxy-1H-benzo[f][2]benzofuran-3-one	21.0323	19.6226	13.2123	17.8423	34.7441	4.57083	18.4879	26.8949	13.8796	4.32266	10.3247	6.92911	8.04244	11.9505	14.1926	21.7773	31.9097	17.5032	11.8955	16.8336	16.5387	35.4283	38.9441	45.057	27.5698	22.1473	24.2463	7.05989	17.5845	4.02992	11.0839	5.99394	11.2594	11.8489	21.1895	23.845	28.1634	12.778	11.5071	34.6329	18.6446	13.527	32.1709	14.4182
416	564.305	4.32062	1-Octadecanoyl-sn-glycero-3-phosphocholine from NIST14		416_564.3046_4.32_1-Octadecanoyl-sn-glycero-3-phosphocholine from NIST14	1.28621	0.681029	0.911962	0.237479	0.318641	0.215329	0.930059	0.890801	0.839773	0.210314	0.343467	0.36822	1.23749	0.538518	1.35048	1.3086	1.73536	0.340977	0.383409	0.482197	0.350166	1.3499	0.976429	1.53036	0.776636	0.851575	0.397459	0.892822	0.448486	1.1903	0.954889	0.424073	0.753722	0.618061	0.421885	0.412766	1.77882	0.748808	1.04306	1.04335	0.680664	0.920549	0.968795	0.597182
77	247.142	2.21861	lenticin	lenticin	77_247.1423_2.22_lenticin	0.0183109	0	0	0.0101734	0.0145624	0.0272587	0.00914421	0.0102171	0	0	0.00730258	0.00896608	0.00796594	0	0	0.0102191	0.00558831	0	0	0	0	0.00793958	0.00989336	0	0.0221921	0.0141785	0.00847774	0.0127782	0.0228762	0	0	0	0	0	0	0	0	0	0.0142732	0	0	0	0	0
333	755.459	4.8599	PC(P-18:0/22:6); [M+H]+ C48H85N1O7P1		333_755.4590_4.86_PC(P-18:0/22:6); [M+H]+ C48H85N1O7P1	0.180031	0.287957	0.431279	0.0178125	0	0.0222203	0.0694113	0.145572	0.0452637	0.0522191	0.0416431	0.0674483	0.100792	0.0633895	0.0297889	0.159622	0.0477881	0.0759412	0.592789	0.248953	1.07914	0.0896211	0.138337	0.183984	0.0724586	0.0548171	0.0701133	0.072614	0.0835082	0.0979247	0.151961	0.0793584	0.109763	0.151099	0.095856	0.0749362	0.183137	0.164162	0.126419	0.126382	0.106566	0.0628194	0.102452	0.142753
510	422.325	4.42053	Palmitoylcarnitine from NIST14		510_422.3255_4.42_Palmitoylcarnitine from NIST14	0.914064	0.614662	0.582582	0.99007	1.31258	0.506106	0.809436	0.883302	0.87413	0.801941	0.742352	0.901705	0.536974	0.396325	0.904321	0.443799	0.246715	0.478383	0.580592	0.764758	0.449377	0.870928	0.896954	1.25057	1.0249	1.1208	1.05897	1.08382	0.55997	0.900616	1.26087	1.78759	1.3588	0.811193	0.789649	1.72368	0.651334	0.525325	0.749725	0.506	0.774935	0.691798	0.592955	0.942515
291	342.263	3.79709	OCTANOYLCARNITINE		291_342.2632_3.80_OCTANOYLCARNITINE	0.528618	0.364197	0.368454	0.288288	0.149394	0.133197	0.348934	0.437685	0.385182	0.3601	0.410783	0.506434	0.319519	0.242459	0.493671	0.202146	0.443726	0.443249	0.358989	0.23026	0.156741	0.381557	0.485873	0.508335	0.640245	0.742812	0.531676	0.979519	0.183627	0.848323	0.634577	0.847208	0.653113	0.420366	0.466588	0.572287	0.357428	0.149947	0.327609	0.21639	0.304443	0.36016	0.264974	0.320158
396	476.276	4.29747	1-Myristoyl-2-hydroxy-sn-glycero-3-phosphoethanolamine from NIST14		396_476.2761_4.30_1-Myristoyl-2-hydroxy-sn-glycero-3-phosphoethanolamine from NIST14	0.512484	0.191036	0.196281	0.0109715	0.0178288	0.0107394	0.424139	0.505732	0.180751	0.118787	0.120072	0.138892	0.544098	0.17243	0.589689	0.409177	0.0306655	0.11331	0.617998	0.98942	0.699818	1.08586	1.32416	1.42263	0.609209	0.691964	0.313031	0.665519	0.559024	0.685901	0.562718	0.712651	1.08239	0.728877	0.273936	0.448768	0.553945	0.840056	1.20979	0.663765	1.33703	0.59405	0.502022	1.08655
54	232.154	1.80119	ACETYL-CARNITINE	Butyrylcarnitine - 50.00 eV	54_232.1536_1.80_Butyrylcarnitine - 50.00 eV	2.08768	3.75393	3.83026	1.57058	2.16566	0.417112	3.3403	5.22632	3.68631	3.03916	1.65584	0.676744	3.7761	0.875417	5.15943	1.40196	7.92614	6.0464	7.55143	20.5293	2.68106	45.7042	55.2866	56.8305	12.0948	16.0424	13.938	18.9108	1.58108	13.6481	6.65647	5.85078	8.20468	20.5848	22.082	7.74374	5.77156	3.99352	5.23943	44.7	22.8639	6.2203	4.58684	4.83063
479	534.39	5.06937	Lyso-PC(16:0) from NIST14		479_534.3901_5.07_Lyso-PC(16:0) from NIST14	0.0578152	0.0682343	0.0598543	0.0233111	0.0340168	0.0320233	0.0395239	0.0663086	0.0673418	0.0695777	0.0729885	0.0892599	0.038965	0.0609789	0.0252957	0.102424	0.151812	0.0937749	0.0461151	0.062796	0.0486816	0.0963356	0.0411006	0.0835851	0.0554441	0.078708	0.101184	0	0.034883	0.0568902	0.106732	0.0519953	0.157259	0.0466465	0.0209399	0.0555404	0.100912	0.070867	0.056805	0.0488971	0.21059	0.233266	0.210669	0.255315
418	540.305	4.34356	1-Octadecanoyl-sn-glycero-3-phosphocholine from NIST14		418_540.3049_4.34_1-Octadecanoyl-sn-glycero-3-phosphocholine from NIST14	1.49684	0.920114	1.40422	0.200347	0.299328	0.228573	0.932867	1.68993	1.60328	0.233385	0.715478	0.4656	1.94681	0.753323	2.04619	1.19203	0.859315	0.519598	1.09367	1.97884	1.39674	3.07661	2.72356	2.77608	1.31874	1.47756	1.54995	1.5733	1.41312	1.62811	2.59513	1.50164	3.16669	1.55706	1.0535	1.92636	1.99032	1.62851	2.18649	1.59337	1.99738	1.66186	1.4702	2.05714
13	508.375	4.95895	1-Hexadecyl-sn-glycero-3-phosphocholine from NIST14	1-(1Z-Octadecenyl)-sn-glycero-3-phosphocholine from NIST14	13_508.3747_4.96_1-(1Z-Octadecenyl)-sn-glycero-3-phosphocholine from NIST14	3.84176	3.45717	3.13009	3.60538	4.93913	6.14729	4.64992	3.83936	2.78144	3.73022	3.7097	4.47798	4.11036	3.39883	4.70321	5.95206	5.37988	5.21341	2.112	3.95227	2.92019	4.78371	3.5705	5.93782	4.29681	4.28199	3.81464	3.75559	3.62075	3.76679	5.03626	3.80099	5.74364	2.99656	2.36074	2.96184	4.72838	4.00852	3.3181	3.88378	8.63907	10.0161	9.28981	7.3777
43	268.103	0.670845	ADENOSINE	ADENOSINE	43_268.1032_0.67_ADENOSINE	0.265143	0.0697215	0.542301	0.167978	4.47958	0.160639	0.417291	1.96449	0.426502	1.35122	2.26104	0.0827618	0.0426621	0.0425088	0.0214479	0.0347335	0.0134615	0.153526	1.59979	8.69644	0.344918	1.77406	4.0685	1.0009	6.38496	6.69962	4.86075	6.27769	7.9902	3.89075	0.702515	1.18294	0.886254	7.61153	7.70585	5.10071	3.16291	1.73586	3.07316	9.68014	2.2897	0.0483328	0.101765	1.16666
72	269.087	0.727674	INOSINE	INOSINE	72_269.0872_0.73_INOSINE	4.48689	1.53299	4.69449	3.02801	2.96955	1.27779	2.7313	3.3121	2.34275	2.49651	1.98922	1.47937	0.490228	1.62403	0.31611	0	1.3155	3.42196	3.50384	2.86008	0.915762	2.58109	2.83795	3.5348	3.86913	4.13089	4.38906	3.66605	2.08588	3.23793	3.53852	4.6659	1.43945	2.91508	3.75869	2.4388	2.01431	0.43864	0.329403	2.52428	1.76304	0	0.796455	0.107762
435	540.365	4.77957	1-Stearoyl-2-hydroxy-sn-glycero-3-phosphocholine from NIST14		435_540.3655_4.78_1-Stearoyl-2-hydroxy-sn-glycero-3-phosphocholine from NIST14	1.84082	1.67032	1.6545	1.24024	1.36028	1.40004	2.33873	1.94825	1.92001	1.60215	1.36232	1.26184	1.62229	1.31326	1.75724	1.52728	1.99798	1.75161	1.35899	2.51017	1.26205	2.35869	2.0089	2.97309	1.62406	1.8828	1.52003	1.564	1.6536	1.55807	1.53627	2.03476	1.56763	2.03524	1.47317	2.19501	3.49382	1.89089	1.89303	2.35316	1.93882	2.35269	2.69026	2.37293
224	560.333	3.92068	Lyso PC (20:5)		224_560.3334_3.92_Lyso PC (20:5)	1.39346	1.96314	1.79603	0.328807	0.202106	1.56904	0.638313	0.196832	0.458008	0.758283	0.477606	1.44885	2.79857	3.05019	3.42013	3.67357	7.02196	0.921037	0.628207	0.398214	0.811338	0.663348	0.462192	0.786854	0.389589	0.444159	0.415598	0.606605	0.370871	0.833986	2.27818	1.0863	2.18938	1.1455	0.323101	0.0608471	0.29401	1.94079	1.02474	0.307199	3.27501	1.23932	1.7968	2.23462
369	548.273	4.51257	1-(9Z-Octadecenoyl)-sn-glycero-3-phosphoethanolamine from NIST14		369_548.2730_4.51_1-(9Z-Octadecenoyl)-sn-glycero-3-phosphoethanolamine from NIST14	0.769274	0.815427	0.863826	0.305569	0.398607	0.402856	0.733952	0.762951	0.690855	1.03933	0.845425	0.982621	0.71463	0.596374	0.97712	0.679907	0.31935	0.643148	0.946263	1.02262	0.948615	0.771927	0.725489	0.889672	0.938855	0.901083	0.963133	0.804331	0.89022	0.606827	0.915701	0.892048	1.13862	0.898243	0.797314	0.906101	0.973039	0.817759	0.832207	0.872554	0.955544	0.749884	1.11062	0.89944
23	490.289	4.248	1-Heptadecanoyl-sn-glycero-3-phosphocholine from NIST14	1-Myristoyl-sn-glycero-3-phosphocholine from NIST14	23_490.2891_4.25_1-Myristoyl-sn-glycero-3-phosphocholine from NIST14	5.35033	1.42726	4.08857	1.54123	2.20299	2.31899	1.60333	5.35782	4.77512	2.87763	3.44452	1.17357	4.7445	3.61831	5.72952	1.53698	3.74725	1.77233	0.27943	0.132713	0.363678	1.28399	0.926112	1.14394	0.666953	0.645614	0.558573	0.794784	0.465942	0.784	0.342133	0.546207	0.701234	0.699765	0.468488	0.628167	0.537969	0.422811	0.437795	0.492528	0.431404	0.512907	0.518094	0.470457
40	303.231	4.90169	8-HETE from NIST14	8-HETE from NIST14	40_303.2309_4.90_8-HETE from NIST14	1.26544	1.73104	1.11148	0.686991	0.275432	1.97488	0.995783	0.541641	1.17313	1.65282	0.317763	1.88058	2.44808	1.78219	3.27196	1.76461	1.36177	2.06927	0.489657	0.994773	0.592602	0.760587	0.506776	0.731845	0.562248	0.459186	0.98664	0.949424	0.612101	0.894665	1.72475	1.05392	1.88398	1.17057	0.578066	0.352752	0.261868	1.22346	0.777273	0.320913	1.72778	0.727784	0.859841	1.20989
477	440.276	3.82545	Lyso-PC(16:0) from NIST14		477_440.2763_3.83_Lyso-PC(16:0) from NIST14	5.10309	5.46895	3.62777	0.50641	0.545787	0.63708	4.89215	4.96105	4.2449	1.5408	2.65036	2.45963	5.74125	3.87994	5.95829	4.75175	3.8585	5.58564	0.0230338	0.0249838	0.0252183	0.277726	0.132543	0.316518	0.0457139	0.0468175	0.0409043	0.0458906	0.0217212	0.0450135	0.0496514	0.058963	0.0354679	0.0391081	0.027987	0.034581	0.0192876	0.0159025	0.0215331	0	0.0208564	0.014833	0.0138912	0.0276442
139	538.28	2.96081	Taurocholic acid from NIST14	Taurocholic acid from NIST14	139_538.2797_2.96_Taurocholic acid from NIST14	0.753883	0.61195	0.438291	0.183714	0.186035	0.255483	0.693004	0.789323	0.56736	1.91869	0.743188	0.764343	0.601423	0.635752	0.514834	0.788964	0.745579	0.619175	2.60603	0.312909	0.447971	0.529525	5.29487	0.890337	0.17248	0.116556	0.0864691	0.524474	0.0585187	0.480426	0.294846	5.74029	0.129259	3.27948	0.0983045	2.31098	0.0715517	0.0524484	0.0492821	0.0257106	0.0580382	0.0349811	0.0919795	4.25304
305	584.333	3.91943	PC(0:0/20:4); [M+H]+ C28H51N1O7P1		305_584.3333_3.92_PC(0:0/20:4); [M+H]+ C28H51N1O7P1	0.773705	1.39342	0.981803	0.115719	0.0650674	0.853432	0.379281	0.12821	0.279955	0.495627	0.351283	1.45805	1.82086	2.72439	2.44336	2.10317	2.98463	0.661377	0.409594	0.292318	0.579277	0.312165	0.271212	0.423105	0.195445	0.215803	0.322296	0.322755	0.172589	0.457313	1.05937	0.684	1.63727	0.524901	0.181231	0.0565515	0.0944413	1.21545	0.594982	0.19238	1.74749	0.48797	0.758821	1.19028
294	248.148	0.640932	OCTANOYLCARNITINE		294_248.1485_0.64_OCTANOYLCARNITINE	1.56644	0.894736	1.54278	0.452508	0.829444	0.406468	0.8742	1.05006	0.842524	1.37361	0.735158	0.655436	0.774854	0.701232	0.795534	0.907063	1.6875	1.49102	0.606097	0.973968	0.564183	0.901058	0.921816	0.97717	1.28646	1.09176	1.10275	0.840668	0.492418	0.827142	0.683208	1.33288	0.739618	0.947296	1.10543	0.896758	0.876904	0.800917	0.645798	1.53914	1.21506	0.515129	0.651118	0.994474
442	578.416	5.92718	1-Stearoyl-2-hydroxy-sn-glycero-3-phosphocholine from NIST14		442_578.4164_5.93_1-Stearoyl-2-hydroxy-sn-glycero-3-phosphocholine from NIST14	0.985733	0.96435	0.635876	0.757297	1.34233	1.46401	1.61977	1.47355	1.29181	1.03574	0.980671	1.02496	1.3566	0.980723	1.23912	1.62893	1.23871	1.90993	0.316152	1.32583	0.628552	1.4534	1.17732	1.39122	0.668024	0.697722	0.612419	0.578048	0.846263	0.868603	0.6724	0.766892	0.723176	0.70019	0.484172	0.897858	0.672394	1.53638	1.56514	0.77724	1.64538	0.707405	0.788108	2.44645
213	396.31	4.2831	LAUROYLCARNITINE		213_396.3100_4.28_LAUROYLCARNITINE	1.2889	0.471578	0.718406	1.08173	1.11839	0.637292	0.962984	1.17382	1.17093	1.41357	0.999189	1.11139	0.80241	0.731378	1.30613	0.447022	1.03665	0.49167	0.646454	0.671279	0.471995	0.828993	0.931367	1.2129	1.3943	1.64998	1.64255	1.69978	0.578743	1.3025	1.38708	1.947	1.65881	1.17803	1.08216	1.40372	0.56855	0.552066	1.05362	0.366108	1.33711	0.873902	0.600439	1.44263
394	454.328	4.34929	1-Hexadecyl-sn-glycero-3-phosphocholine from NIST14		394_454.3282_4.35_1-Hexadecyl-sn-glycero-3-phosphocholine from NIST14	1.69084	1.45651	1.39224	3.20362	3.17624	3.17393	1.91021	2.15643	1.81204	1.19997	1.57563	1.70838	1.97882	1.4201	2.22237	2.30235	2.04191	1.75446	0.0973177	0.201372	0.125433	0.334484	0.33359	0.411503	0.202698	0.203841	0.131257	0.252321	0.147673	0.256893	0.223139	0.243915	0.229212	0.189592	0.129823	0.19341	0.126715	0.145746	0.143806	0.134801	0.201567	0.204826	0.145334	0.230861
324	536.334	3.77147	PC(18:3/0:0); [M+H]+ C26H49N1O7P1		324_536.3338_3.77_PC(18:3/0:0); [M+H]+ C26H49N1O7P1	0.30281	0.653984	0.469696	0.0333887	0.0415919	0.117863	0.279123	0.154649	0.182223	0.153047	0.171114	0.352958	0.670641	0.722326	0.788359	4.0011	5.03116	0.219201	0.118204	0.140632	0.184403	0.15352	0.137629	0.187257	0.0746218	0.0910279	0.0715345	0.15686	0.179669	0.180106	0.279405	0.210825	0.389726	0.263283	0.119631	0.0470064	0.111506	0.361877	0.520122	0.0577913	0.872596	0.239428	0.396931	0.537734
270	534.354	4.745	PR310844 LPC 18:2		270_534.3541_4.75_PR310844 LPC 18:2	0.760391	0.787598	0.649324	0.0495693	0.152454	0.138806	0.759354	0.850635	0.693147	0.259412	0.362422	0.377292	0.710064	0.553978	0.723367	0.603553	0.63663	0.702959	0.313199	0.483085	0.391338	0.737071	0.668776	0.916456	0.614378	0.405524	0.384096	0.468711	0.480177	0.391092	0.465515	0.439569	0.628993	0.401252	0.346764	0.369136	0.492865	0.382474	0.437686	0.362052	0.579297	0.575759	0.650521	0.730305
509	328.32	5.97051	Palmitoyl ethanolamide from NIST14		509_328.3195_5.97_Palmitoyl ethanolamide from NIST14	0.0683859	0.128155	0	0.0358389	0	0	0.0534273	0.0307595	0.111484	0.0307848	0	0	0.0626343	0.0629767	0.0657768	0.0899235	0.0771537	0.113071	0	0.0292435	0	0.0714769	0.111328	0	0	0.0547751	0	0	0	0	0.047561	0.0416884	0	0	0	0	0.0724391	0.0353608	0	0.0425464	0.0257159	0	0.0328344	0.0753341
59	817.581	3.89913	Cholic acid from NIST14	Cholic acid from NIST14	59_817.5808_3.90_Cholic acid from NIST14	0	0.0151048	0	0	0	0	0	0	0	0	0	0	0	0	0	0	0	0	0.0148485	0	0.0335381	0.0141865	1.89183	0.644802	0.269817	0.0675752	0.0374723	0.0530149	0.0193861	0.125349	0.0301795	6.10963	0.0354464	0.276168	0.0184188	6.82544	0.338567	0	0.0534819	0.325811	0.0108034	0.0678615	0.025076	16.108
505	454.388	5.08696	Oleoyl L-carnitine from NIST14		505_454.3877_5.09_Oleoyl L-carnitine from NIST14	0.735127	0.534356	0.524507	0.850726	1.53709	0.975556	0.816458	0.873595	0.694182	0.736237	0.499321	0.580423	0.574645	0.394216	0.601395	0.566544	1.15565	1.16708	0.264236	0.417328	0.289652	0.692876	0.594996	0.978114	0.453544	0.493207	0.548432	0.500624	0.337141	0.411619	0.403536	0.456801	0.490384	0.719951	0.505971	0.466514	0.553378	0.304251	0.410541	0.174017	0.512145	0.30448	0.445944	0.759443
60	244.092	0.573075	1-Methyladenosine	Cytidine	60_244.0920_0.57_Cytidine	0.439238	0.302494	0.403551	0.314055	0.434781	0.443071	0.243008	0.231781	0.192954	0.549291	0.226558	0.478873	0.323924	0.163009	0.291016	0.210146	0.393584	0.346259	0.139748	0.263486	0.157544	0.210731	0.265779	0.323182	0.156153	0.185093	0.263333	0.275364	0.182769	0.222367	0.105293	0.30297	0.17734	0.348294	0.248499	0.313571	0.1272	0.0993795	0.152341	0.166555	0.243992	0.170045	0.159558	0.114874
384	558.351	5.05676	1-Heptadecanoyl-sn-glycero-3-phosphocholine from NIST14		384_558.3514_5.06_1-Heptadecanoyl-sn-glycero-3-phosphocholine from NIST14	0.178373	0.322508	0.0631481	0	0.0760831	0.0260534	0.134594	0.146142	0.0692188	0.079008	0.0297397	0.0441897	0.219268	0.16382	0.302531	0.201709	0.200849	0.625386	0.0353483	0.0346769	0.0543618	0.29863	0.0746681	0.256882	0.120203	0.106022	0.0589381	0.0651249	0.0591334	0.0841532	0.0893837	0.0975654	0.106001	0.0750514	0.0381911	0.116428	0.235269	0.0443819	0.0397607	0.0902901	0.0619681	0.215635	0.352536	0.243393
506	444.367	4.70002	Oleoyl L-carnitine from NIST14		506_444.3668_4.70_Oleoyl L-carnitine from NIST14	0.0372657	0.0297062	0.0433511	0.435295	0.32961	0.448159	0.156731	0.119982	0.0815389	0.198879	0.0529066	0.13003	0.0632225	0.0330562	0.0447029	0.184503	0.0843294	0.324402	0.0450867	0.019866	0.0102422	0.0714143	0.123367	0.124767	0.0730968	0.085283	0.0711867	0.0626944	0.0437431	0.0255093	0.0510396	0.0460828	0.0442188	0.147803	0.118531	0.161167	0.0323463	0.0420927	0.028775	0.0155006	0.0693436	0.0279456	0.0588124	0.0714247
39	298.096	2.00907	5'-METHYLTHIOADENOSINE	5'-METHYLTHIOADENOSINE	39_298.0959_2.01_5'-METHYLTHIOADENOSINE	0.301644	0.242496	0.277018	0.96415	0.763672	0.505367	0.298888	0.334688	0.257729	0.686924	0.494784	0.264589	0.277211	0.242017	0.298618	0.274522	0.474451	0.170317	0.21006	0.297062	0.164448	0.187612	0.194796	0.42631	0.28311	0.30694	0.420947	0.235828	0.339779	0.210803	0.143925	0.234356	0.17676	0.352075	0.232181	0.193333	0.192243	0.205113	0.0915068	0.351874	0.185735	0.195246	0.101892	0.246481
298	456.403	5.31726	PALMITOYLCARNITINE		298_456.4032_5.32_PALMITOYLCARNITINE	0.150255	0.299106	0.163362	0.178907	0.55748	0.397899	0.545015	0.544531	0.343373	0.29269	0.203225	0.189051	0.311146	0.144045	0.445482	0.321128	0.314202	0.410841	0.0482383	0.157678	0.0888341	0.234014	0.183409	0.267281	0.0967381	0.268137	0.149467	0.0826617	0.133205	0.136642	0.136064	0.132733	0.121023	0.226832	0.156145	0.227988	0.104525	0.0707782	0.126286	0.0748116	0.103669	0.0855789	0.0837422	0.155357
108	613.157	0.609065	Oxidized Glutathione	Oxidized Glutathione	108_613.1571_0.61_Oxidized Glutathione	0.335055	0.235982	0.357401	0.0510194	0.132697	0.0683143	0.200699	0.174314	0.115865	0.414406	0.2254	0.441584	0.625131	0.125712	0.524395	0	0.0154861	0.146394	0.0871844	0.129143	0.0308846	0.123649	0.218549	0.240068	0.0377216	0.0910772	0.187366	0.198053	0.0807405	0.0474513	0.0423635	0.117814	0.10029	0.356806	0.146395	0.0484216	0.188835	0.0934866	0.171641	0.292566	0.898186	0.102166	0.0469012	0.391789
219	416.336	4.33816	LAUROYLCARNITINE		219_416.3360_4.34_LAUROYLCARNITINE	0.578027	0.378228	0.455572	0.752844	0.736921	0.547822	0.647291	0.75477	0.582946	0.884005	0.554768	0.573184	0.635486	0.478563	0.716206	0.472268	0.372659	0.591057	0.20445	0.201399	0.223888	0.293497	0.260473	0.437576	0.364483	0.435168	0.3311	0.462689	0.161164	0.426315	0.419037	0.495051	0.440344	0.349527	0.302922	0.40982	0.255649	0.233834	0.204933	0.136319	0.230675	0.188305	0.09356	0.35812
247	502.649	2.97058	AU224709 Fosinopril|(2S,4S)-4-cyclohexyl-1-[2-[(2-methyl-1-propanoyloxypropoxy)-(4-phenylbutyl)phosphoryl]acetyl]pyrrolidine-2-carboxylic acid		247_502.6486_2.97_AU224709 Fosinopril|(2S,4S)-4-cyclohexyl-1-[2-[(2-methyl-1-propanoyloxypropoxy)-(4-phenylbutyl)phosphoryl]acetyl]pyrrolidine-2-carboxylic acid	0.10203	0.0615533	0	0	0	0	0	0	0	0	0.00702902	0	0	0	0	0	0	0	0	0	0.149981	0	0	0	0	0.150076	0	0	0	0	0.0140916	0.0937488	0	0.479669	0	0.0213383	0.0126771	0.641689	0	0.483757	0.281991	3.12615	0.0137694	0.0174346
445	614.339	5.22777	1-Stearoyl-2-hydroxy-sn-glycero-3-phosphocholine from NIST14		445_614.3389_5.23_1-Stearoyl-2-hydroxy-sn-glycero-3-phosphocholine from NIST14	0.125811	0.07901	0.0468283	0	0.0320265	0.0826664	0.0588202	0	0.0897871	0.0629353	0	0.0360807	0.0436679	0.0479697	0.0297133	0	0.0370571	0.0824945	0.0460606	0.0613105	0.0682938	0.151954	0.0454841	0.154349	0.0393686	0	0	0.0431891	0.0346496	0.0339113	0.0389982	0	0.0330291	0.0256887	0.0351583	0	0.127797	0.0437838	0	0.0507409	0.0386756	0.0624439	0.0273154	0
500	388.305	3.95411	Oleoyl L-carnitine from NIST14		500_388.3049_3.95_Oleoyl L-carnitine from NIST14	0.389507	0.266259	0.290493	0.423059	0.369303	0.218385	0.362619	0.313189	0.328604	0.562276	0.325066	0.357412	0.322041	0.239036	0.360228	0.279552	0.244917	0.438525	0.105167	0.0585047	0.0505206	0.0884501	0.0870355	0.0729149	0.0688394	0.161655	0.130844	0.202108	0.0294248	0.209606	0.208474	0.220051	0.213591	0.154799	0.143982	0.0644084	0.13073	0.107979	0.130043	0.0886401	0.0956645	0.11514	0.125376	0.165083
230	488.309	2.95856	AU224709 Fosinopril|(2S,4S)-4-cyclohexyl-1-[2-[(2-methyl-1-propanoyloxypropoxy)-(4-phenylbutyl)phosphoryl]acetyl]pyrrolidine-2-carboxylic acid		230_488.3095_2.96_AU224709 Fosinopril|(2S,4S)-4-cyclohexyl-1-[2-[(2-methyl-1-propanoyloxypropoxy)-(4-phenylbutyl)phosphoryl]acetyl]pyrrolidine-2-carboxylic acid	0.0852683	0.0711298	0	0	0	0	0	0	0	0	0	0	0	0.00647108	0	0	0	0	0.0132474	0	0.111199	0	0	0	0	0.140117	0	0	0	0	0.0121378	0.083799	0	0.412331	0	0.0175523	0.0147167	0.584256	0	0.266567	0.275273	2.31293	0	0.00912969
85	542.322	4.32275	1-(9Z-Octadecenoyl)-sn-glycero-3-phosphocholine from NIST14	Lyso PC (20:5)	85_542.3225_4.32_Lyso PC (20:5)	14.1438	23.8329	10.0623	10.6046	3.8131	3.27308	11.5421	10.8582	10.214	2.56034	15.6768	15.4683	14.1729	19.3345	14.7357	14.3511	18.4466	18.3077	16.6851	6.22752	15.1376	13.4454	10.4409	16.854	8.54249	9.51993	4.31368	9.99018	16.9062	11.6557	9.49802	4.26723	8.36463	18.9533	15.1579	3.78883	17.8334	8.64357	10.1154	11.8159	23.9745	10.4581	11.5955	23.1581
16	552.401	5.8534	1-Stearoyl-2-hydroxy-sn-glycero-3-phosphocholine from NIST14	1-Arachidoyl-2-hydroxy-sn-glycero-3-phosphocholine from NIST14	16_552.4008_5.85_1-Arachidoyl-2-hydroxy-sn-glycero-3-phosphocholine from NIST14	2.70235	2.90511	1.6079	1.30901	2.75086	2.16029	4.06178	3.69877	3.26779	2.05072	1.8883	2.67937	4.55784	3.76853	3.12892	5.88563	5.46253	5.6656	1.80202	5.55655	2.37103	5.9894	4.94742	4.9434	2.39983	2.19589	2.83221	2.48261	3.03048	2.55757	2.40703	2.86526	2.89248	2.44926	2.10938	3.15336	5.95216	15.776	22.6377	8.21901	26.9355	6.73652	7.30253	26.1836
353	619.479	5.71382	SM(d18:1/16:0); [M+H]+ C39H80N2O6P1		353_619.4794_5.71_SM(d18:1/16:0); [M+H]+ C39H80N2O6P1	7.66323	12.2286	5.86459	2.56648	6.2341	5.02605	8.02439	11.1694	7.43205	4.52533	5.50681	5.08315	16.0703	5.99002	14.0691	7.40175	6.68814	9.82698	0	0	0.0247882	0.659331	0.353077	0.634804	0.033756	0	0	0	0	0	0.0399086	0.0510095	0.0751308	0	0	0	0	0	0	0	0	0	0	0.0272407
272	523.298	4.71201	RP012102 PC(16:0/0:0)|Palmitoyllysolectithin|(3-hexadecanoyloxy-2-hydroxypropyl) 2-(trimethylazaniumyl)ethyl phosphate		272_523.2980_4.71_RP012102 PC(16:0/0:0)|Palmitoyllysolectithin|(3-hexadecanoyloxy-2-hydroxypropyl) 2-(trimethylazaniumyl)ethyl phosphate	0.435493	0.384873	0.394928	0.46264	0.542415	0.527732	0.278326	0.469926	0.18762	0.482388	0.399527	0.12662	0.202307	0.106189	0.274241	0.440858	0.404836	0.331197	0.404014	0.747865	0.45481	0.336821	0.602268	0.235676	0.406724	0.311735	0.516751	0.387835	0.420314	0.50158	0.571131	0.562393	0.535037	0.343838	0.446355	0.279791	0.796969	0.345672	0.187473	0.215865	0.370046	0.495932	0.279022	0.653118
370	524.273	4.52461	1-(9Z-Octadecenoyl)-sn-glycero-3-phosphoethanolamine from NIST14		370_524.2730_4.52_1-(9Z-Octadecenoyl)-sn-glycero-3-phosphoethanolamine from NIST14	0.253936	0.307853	0.299487	0.12023	0.211067	0.28056	0.243446	0.221366	0.185095	0.426505	0.234276	0.268953	0.208635	0.20183	0.214921	0.175431	0.109461	0.29484	0.260594	0.191552	0.167073	0.271668	0.253438	0.253907	0.223854	0.28221	0.175935	0.229735	0.307594	0.18077	0.222929	0.270251	0.257413	0.16521	0.15499	0.224449	0.268642	0.20654	0.182597	0.253379	0.233559	0.234713	0.258378	0.212152
443	492.308	4.16862	1-Stearoyl-2-hydroxy-sn-glycero-3-phosphocholine from NIST14		443_492.3076_4.17_1-Stearoyl-2-hydroxy-sn-glycero-3-phosphocholine from NIST14	0.142139	0.0983128	0.101239	0.0847888	0.0839852	0.0971205	0.193051	0.157177	0.174158	0.120007	0.113959	0.160216	0.111745	0.0870945	0.133445	0.122323	0.0762862	0.0940748	0.137508	0.296988	0.200046	0.316802	0.285529	0.468442	0.317536	0.296337	0.313073	0.557614	0.259949	0.258456	0.335889	0.311029	0.409683	0.357303	0.184354	0.332969	0.340363	0.382689	1.1541	0.437304	1.20099	0.389852	0.336076	0.469704
97	247.107	2.711	N-ACETYLTRYPTOPHAN	N-ACETYLTRYPTOPHAN	97_247.1072_2.71_N-ACETYLTRYPTOPHAN	0.0147481	0.0137447	0.00959675	0.0243949	0.020669	0.0411823	0.0176148	0.0202206	0.0148208	0.0251425	0.0228208	0.016715	0.0114701	0.0105048	0.0121745	0.019286	0.0232617	0.018554	0.0787609	0.13252	0.103444	0.145508	0.156867	0.218909	0.21493	0.133968	0.190176	0.196177	0.0922416	0.157764	0.11275	0.225492	0.119271	0.188114	0.152978	0.289468	0.134958	0.131233	0.108703	0.29711	0.126578	0.133874	0.178421	0.302888
48	247.128	1.67353	Asp-Leu from NIST14	Asp-Leu from NIST14	48_247.1279_1.67_Asp-Leu from NIST14	0	0	0	0	0.0113384	0	0	0	0	0.0167918	0	0	0	0	0	0.0323543	8.69711	0	0	0	0	0	0	0	0	0	0	0	0	0	0	0	0	0	0	0	0	0	0	0	0	0	0	0
415	558.316	3.78259	1-Octadecanoyl-sn-glycero-3-phosphocholine from NIST14		415_558.3163_3.78_1-Octadecanoyl-sn-glycero-3-phosphocholine from NIST14	0.0556606	0.133683	0.0746694	0	0	0.0171661	0.0337714	0.0110532	0.0283287	0.0204462	0.0260326	0.0551517	0.121179	0.0863052	0.14255	0.748707	0.95928	0.0417168	0.0149294	0.0233381	0.0324108	0.0157793	0.0139124	0.0125297	0	0.0130297	0.0069726	0.0201693	0.0259719	0.0370993	0.0367784	0.0193225	0.0460524	0.0569121	0.0228735	0.00768166	0.0171286	0.0735337	0.0966306	0	0.114075	0.0250575	0.0353917	0.0614223
392	457.232	4.98539	1-Hexadecanoyl-2-sn-glycero-3-phosphate from NIST14		392_457.2318_4.99_1-Hexadecanoyl-2-sn-glycero-3-phosphate from NIST14	0.0488631	0.0554241	0	0	0.0304178	0	0.0334318	0.0199097	0.0132971	0	0	0	0	0.0149031	0.037052	0.153123	1.89483	0.0304407	0	0	0	0.0264073	0.0636142	0.0136852	0	0	0	0	0	0	0	0	0	0	0	0	0.00744707	0.0340071	0	0	0	0.0180701	0.0261224	0
22	426.261	4.22806	1-Myristoyl-2-hydroxy-sn-glycero-3-phosphoethanolamine from NIST14	1-Myristoyl-2-hydroxy-sn-glycero-3-phosphoethanolamine from NIST14	22_426.2606_4.23_1-Myristoyl-2-hydroxy-sn-glycero-3-phosphoethanolamine from NIST14	0.5907	0.426349	0.358478	0.043141	0.0904158	0.0588591	0.585594	0.597855	0.389092	0.146723	0.194237	0.180222	0.683534	0.426761	0.651911	0.553582	0.166372	0.403238	0.0149648	0.019762	0.0182444	0.119564	0.071215	0.168258	0.0333295	0.0270529	0.0227399	0.0418856	0.0298515	0.0351415	0.0385678	0.0379758	0.0351041	0.0240769	0.0177179	0.0308554	0.0234823	0.0224035	0.0216577	0.0168823	0.0220606	0.0198161	0.0263324	0.0285141
476	534.316	3.63012	Lyso-PAF C-18 from NIST14		476_534.3158_3.63_Lyso-PAF C-18 from NIST14	0.237618	0.187095	0.2141	0.173527	0.340451	0.198045	0.221245	0.189594	0.182686	0.21632	0.266639	0.204906	0.24545	0.143923	0.275358	0.172088	0.0880891	0.158931	0.12862	0.118252	0.140087	0.15674	0.107095	0.190679	0.209218	0.175106	0.109148	0.274955	0.121689	0.282689	0.204621	0.360127	0.186259	0.252447	0.148998	0.193042	0.0736448	0.0965475	0.821126	0.109225	0.466756	0.0924558	0.0740986	0.787307
222	251.102	2.49465	L-kynurenine		222_251.1022_2.49_L-kynurenine	0	0.00642959	0.00805029	0.0996618	0.0727737	0.171944	0.00840004	0	0	0.0143141	0.00819206	0.0111378	0.00775441	0	0	0	0	0.0101508	0.0461429	0.101653	0.102113	0.117678	0.132848	0.177805	0.136244	0.137019	0.155561	0.188473	0.0817643	0.0991339	0.129602	0.388332	0.109144	0.171614	0.151267	0.28648	0.136945	0.0929702	0.0482525	0.199533	0.0904438	0.068295	0.0728085	0.181072
366	570.354	4.76703	1-(9Z-Octadecenoyl)-sn-glycero-3-phosphocholine from NIST14		366_570.3535_4.77_1-(9Z-Octadecenoyl)-sn-glycero-3-phosphocholine from NIST14	9.18368	8.1938	6.79809	3.51124	4.22013	4.4455	4.31289	5.92192	4.28739	1.71088	3.29069	3.71838	7.72076	4.84617	7.56706	3.004	5.34553	25.7347	8.86507	13.3472	7.4397	21.5207	20.8142	35.0225	7.58078	12.1335	7.77284	15.0754	8.06925	19.1415	13.8517	19.5442	18.1212	14.1878	9.34344	18.6092	7.75924	6.43321	5.64463	7.78327	7.75009	8.52172	14.624	11.7736
422	592.336	4.76655	1-Octadecanoyl-sn-glycero-3-phosphocholine from NIST14		422_592.3360_4.77_1-Octadecanoyl-sn-glycero-3-phosphocholine from NIST14	0.701912	0.754753	0.404864	0.180963	0.2528	0.271245	0.290175	0.401008	0.238596	0.147506	0.19343	0.27669	0.487214	0.299872	0.516158	0.295985	0.53019	2.19312	0.695885	0.860718	0.554121	1.43319	1.38804	2.13826	0.475208	0.738088	0.471391	0.996923	0.587098	1.09593	0.781387	1.35599	0.99822	0.77676	0.587284	1.41976	0.579139	0.426003	0.38772	0.541326	0.506024	0.560462	0.9828	0.629494
451	276.198	3.6439	3-Hydroxydodecanoic acid from NIST14		451_276.1984_3.64_3-Hydroxydodecanoic acid from NIST14	1.65037	0.955038	1.30696	0.211473	0.364305	0.177181	0.551857	0.672311	0.675229	1.06168	0.987771	1.12575	0.663005	0.445226	0.553765	0.646116	0.694642	1.47025	0.138604	0.0633968	0.157748	0.137237	0.134865	0.208064	0.284074	0.283025	0.204178	0.364086	0.0852864	0.282149	0.208591	0.450872	0.182769	0.240164	0.319037	0.401811	0.0978424	0.0485214	0.0538422	0.0490585	0.0433901	0.0332592	0.0951701	0.099572
404	462.258	3.82468	1-Myristoyl-sn-glycero-3-phosphocholine from NIST14		404_462.2583_3.82_1-Myristoyl-sn-glycero-3-phosphocholine from NIST14	0.648585	0.730312	0.425084	0.0468653	0.0399567	0.0522898	0.484801	0.482461	0.438871	0.197047	0.304299	0.321422	0.597465	0.392066	0.609269	0.588513	0.516308	0.709416	0	0	0	0.0197529	0.00751828	0.0291778	0	0	0	0	0	0	0	0	0	0	0	0.00690021	0	0	0	0	0	0	0	0
17	412.245	3.4203	Lyso-PC(16:0) from NIST14	1-Decanoyl-2-hydroxy-sn-glycero-3-phosphocholine from NIST14	17_412.2453_3.42_1-Decanoyl-2-hydroxy-sn-glycero-3-phosphocholine from NIST14	0.505252	0.610591	0.33374	0	0.0322284	0.0345163	0.649065	0.631152	0.557602	0.0892177	0.27553	0.163359	0.675643	0.509791	0.700021	0.204241	0.130484	0.509199	0	0	0	0.0258285	0	0.0247351	0	0	0	0	0	0	0	0	0	0	0	0	0	0	0	0	0	0	0	0
299	442.351	4.45374	Palmitoylcarnitine - eV		299_442.3514_4.45_Palmitoylcarnitine - eV	0.145005	0.0683038	0.0939442	0.56107	0.819402	0.392802	0.298801	0.232365	0.187954	0.658241	0.299565	0.379633	0.134378	0.166452	0.115772	0.167832	0.160023	0.418902	0.211838	0.118229	0.168382	0.18156	0.25254	0.410745	0.350229	0.373079	0.291075	0.379539	0.098975	0.440814	0.326717	0.337257	0.311795	0.298125	0.295792	0.437898	0.329848	0.20145	0.193847	0.11528	0.223668	0.265755	0.269724	0.472302
69	284.098	0.720782	EQ330404 Adenosine|(2R,3R,4S,5R)-2-(6-aminopurin-9-yl)-5-(hydroxymethyl)oxolane-3,4-diol	Guanosine from NIST14	69_284.0980_0.72_Guanosine from NIST14	0.423531	0.0880899	0.352167	0.236738	0.41141	0.0875253	0.455995	0.555312	0.359939	0.179434	0.161354	0.0820207	0	0.0468794	0.0238077	0	0.0720935	0.459831	0.111734	0.170462	0.0911368	0.403621	0.459533	0.395442	0.342426	0.280557	0.217156	0.240058	0.133133	0.226454	0.115002	0.19501	0.0987908	0.196574	0.222559	0.38386	0.181155	0.0150589	0.032359	0.155659	0.140693	0	0	0
325	536.334	4.1527	PC(18:3/0:0); [M+H]+ C26H49N1O7P1		325_536.3337_4.15_PC(18:3/0:0); [M+H]+ C26H49N1O7P1	0.198772	0.147454	0.152369	0.0929214	0.102306	0.0752542	0.300037	0.264911	0.17009	0.0993721	0.117168	0.132033	0.257826	0.176609	0.325653	0.213966	0.0943776	0.146575	0.0590173	0.0753647	0.0569901	0.0896837	0.08878	0.105192	0.136764	0.122449	0.0896421	0.100649	0.0738812	0.0798288	0.130457	0.0846189	0.141601	0.0725505	0.0695664	0.0462303	0.0743802	0.0404921	0.0472644	0.0710903	0.0665608	0.072352	0.0850778	0.0616691
155	245.076	0.629769	5-METHYLURIDINE	URIDINE	155_245.0760_0.63_URIDINE	0.192757	0.139173	0.167588	0.185713	0.246865	0.245229	0.130571	0.144101	0.1053	0.276581	0.209243	0.309865	0.134524	0.08182	0.183528	0.153561	0.359575	0.154458	0.113777	0.177024	0.121927	0.144833	0.155795	0.176296	0.126078	0.148785	0.163342	0.202954	0.0803902	0.160157	0.106943	0.177986	0.167784	0.265321	0.247305	0.202833	0.0938899	0.0437885	0.082063	0.172103	0.147348	0.128961	0.0867341	0.0998548
401	811.988	4.83757	1-Myristoyl-2-stearoyl-sn-glycero-3-phosphocholine from NIST14		401_811.9878_4.84_1-Myristoyl-2-stearoyl-sn-glycero-3-phosphocholine from NIST14	0.0829397	0.0452159	0.0477257	0.0367286	0.0328152	0.0288174	0.121906	0.111689	0.0950341	0.0260669	0.0301926	0.0228334	0.100371	0.0596215	0.0979353	0.0272881	0.0674001	0.113996	0.0804957	0.21272	0.130007	0.528627	0.567118	0.528111	0.193598	0.106335	0.15144	0.176939	0.125188	0.173418	0.208207	0.11798	0.289012	0.152747	0.0933577	0.0644676	0.260649	0.0431272	0.169078	0.0806041	0.293567	0.368157	0.350644	0.392052
417	570.351	4.96143	1-Octadecanoyl-sn-glycero-3-phosphocholine from NIST14		417_570.3515_4.96_1-Octadecanoyl-sn-glycero-3-phosphocholine from NIST14	5.11504	4.40627	2.76549	0.209299	0.916436	0.685331	3.3143	3.61538	1.62911	1.39286	1.74331	2.17202	2.84016	2.11598	3.22012	3.96518	2.24743	6.55515	0.562441	0.875137	0.596706	1.73947	1.07639	1.91515	0.76341	0.607339	0.588145	0.906891	0.851421	0.621648	0.677212	0.799408	0.808341	0.659605	0.452693	0.609633	1.25534	0.790668	0.717968	0.73415	1.12021	0.83755	1.36678	1.3361
395	500.276	4.30392	1-Myristoyl-2-hydroxy-sn-glycero-3-phosphoethanolamine from NIST14		395_500.2759_4.30_1-Myristoyl-2-hydroxy-sn-glycero-3-phosphoethanolamine from NIST14	1.02122	0.932364	0.727604	0.0669083	0.139065	0.161493	0.900258	0.923763	0.75537	0.263236	0.436201	0.434854	1.26681	0.589268	1.35106	1.25419	0.219198	0.407994	0.490666	0.40214	0.475241	0.697225	0.651047	0.820305	0.578673	0.560755	0.442693	0.541937	0.467177	0.48619	0.607739	0.322791	0.666291	0.436418	0.315327	0.265537	0.603504	0.641828	0.670752	0.381939	0.791028	0.472059	0.71333	0.51052
421	545.339	4.84132	1-Octadecanoyl-sn-glycero-3-phosphocholine from NIST14		421_545.3392_4.84_1-Octadecanoyl-sn-glycero-3-phosphocholine from NIST14	3.7614	3.20674	2.74987	1.58796	2.65316	2.33781	2.596	2.84796	1.94735	2.07066	1.87955	2.25829	2.42732	2.02534	2.7053	2.63889	2.92866	4.05418	2.72291	3.88437	2.81397	4.4295	4.1415	5.37515	2.89587	2.82071	2.41923	3.25302	2.9971	1.60811	3.13032	3.69945	3.18545	3.06206	2.55501	3.54817	4.71927	2.90651	2.9786	3.07112	3.52719	3.54822	4.49369	4.42873
365	534.318	3.90991	1-(9Z-Octadecenoyl)-sn-glycero-3-phosphocholine from NIST14		365_534.3178_3.91_1-(9Z-Octadecenoyl)-sn-glycero-3-phosphocholine from NIST14	0.0494163	0.0196644	0.0360641	0	0.0161857	0	0.0434144	0.0609013	0.0323629	0.0212921	0.0089232	0.0251847	0.0729079	0.0358909	0.0443502	0.223342	0.0669219	0.0198711	0.0263796	0.0189848	0.0181313	0.0562791	0.0629558	0.0888977	0.0274495	0.0401666	0.0209384	0.0132368	0.0254236	0.0272384	0.0263801	0.0258854	0.0198428	0.0227423	0.0217942	0.0167657	0.0344234	0.0749701	0.0239468	0.0988016	0.0561814	0.0438859	0.0652152	0.0176301
437	582.316	3.91794	1-Stearoyl-2-hydroxy-sn-glycero-3-phosphocholine from NIST14		437_582.3156_3.92_1-Stearoyl-2-hydroxy-sn-glycero-3-phosphocholine from NIST14	0.0880397	0.12179	0.125156	0	0	0.0934483	0.0251694	0.0152901	0.00737692	0.0334989	0.0376862	0.0987658	0.135505	0.196681	0.195931	0.484336	0.666563	0.0435981	0.0326212	0.0265475	0.045377	0.0420095	0.00889908	0.0358344	0	0.0148434	0.00839845	0.0387761	0	0.0584651	0.11226	0.0596678	0.137943	0.0676973	0	0	0.0114004	0.132601	0.0517481	0	0.177703	0.0587024	0.0902701	0.11214
463	352.224	3.79246	D-erythro-Sphingosine-1-phosphate from NIST14		463_352.2242_3.79_D-erythro-Sphingosine-1-phosphate from NIST14	0.0727555	0.115539	0.0639661	0.270937	0.0732376	0.475111	0.202923	0.157196	0.235933	0.075584	0.0590719	0.149085	0.120603	0.101936	0.231289	0.188034	0.143493	0.194054	0.0499683	0.0594722	0.0524836	0.161349	0.147214	0.139473	0.104829	0.104165	0.0990517	0.134199	0.0382058	0.11589	0.134825	0.122568	0.144442	0.0919055	0.072358	0.076446	0.0623246	0.0782257	0.0646449	0.0456498	0.0689925	0.120542	0.0759043	0.0962504
382	552.329	3.48428	1-Heptadecanoyl-sn-glycero-3-phosphocholine from NIST14		382_552.3286_3.48_1-Heptadecanoyl-sn-glycero-3-phosphocholine from NIST14	0.0363738	0.0096179	0.0299163	0	0.0145692	0.00976316	0.0227572	0.02122	0.0259616	0	0.0136775	0.0135419	0.0576493	0.0188637	0.0381541	0.615222	0.0308418	0.0095325	0.00868398	0.0120347	0.00738528	0.0312988	0.0224345	0.0237321	0.0218822	0.0225576	0.00765779	0.0203539	0.0235738	0.0198037	0.029361	0.0159033	0.0200915	0.0343296	0.0143416	0	0.00772351	0.0550483	0.0131339	0.0130341	0.0539672	0.0245778	0.0422815	0.0261728
225	588.362	4.13448	Lyso PC (20:5)		225_588.3618_4.13_Lyso PC (20:5)	0.0620396	0.082986	0.0539819	0.00766612	0	0.0918236	0.0299342	0.00897159	0.022422	0.0318722	0.0157058	0.0470388	0.108657	0.0983406	0.151744	0.126926	0.103518	0.0616206	0.0172392	0.0179481	0.0220666	0.0264543	0.0221224	0.0275211	0.0304888	0.0368651	0.0226498	0.0282838	0.0408113	0.0343651	0.0611832	0.037133	0.0695169	0.0363621	0.0103963	0	0.0183448	0.0409214	0.0380409	0.013191	0.0739136	0.0194367	0.0377065	0.0545593
306	570.345	2.98782	PC(0:0/20:4); [M+H]+ C28H51N1O7P1		306_570.3447_2.99_PC(0:0/20:4); [M+H]+ C28H51N1O7P1	0.0181269	0.0107406	0.0121925	0	0	0	0.00740298	0.0115758	0.00881154	0.0074323	0.00726177	0.0127571	0.0360119	0.0309127	0.0319189	0.209524	0.167109	0	0	0	0.0389669	0.0186701	0.0157206	0.0193807	0	0.0442485	0	0.0102518	0.00789803	0.0103009	0.00965798	0.0222293	0.0185542	0.0656733	0.005852	0	0	0.139111	0.010322	0.130926	0.0488776	0.752819	0.0234552	0.0151356
70	269.16	0.655301	His-Ile from NIST14	His-Ile from NIST14	70_269.1602_0.66_His-Ile from NIST14	0	0	0	0	0	0	0	0	0	0	0	0	0	0	0	0	0.425269	0	0	0	0	0	0	0	0	0	0	0	0	0	0	0	0	0	0	0	0.00809013	0	0	0	0	0	0	0
471	330.201	2.0069	Ile-Pro-Ile from NIST14		471_330.2014_2.01_Ile-Pro-Ile from NIST14	0	0	0	0	0	0	0	0	0	0	0	0	0	0	0	0	0.327315	0	0	0	0	0	0	0	0	0	0	0	0	0	0	0	0	0	0	0	0	0	0	0	0	0	0	0
501	332.242	3.13672	Oleoyl L-carnitine from NIST14		501_332.2420_3.14_Oleoyl L-carnitine from NIST14	0.0656569	0.0895875	0.0595398	0.040934	0.0554327	0.0312077	0.0385002	0.0685485	0.0843601	0.132708	0.0690426	0.071963	0.118454	0.0584437	0.0849622	0.0464089	0.194432	0.123487	0.0873127	0.0232855	0.0339325	0.0512346	0.052828	0.0881052	0.0680075	0.116855	0.0696221	0.128008	0.0251642	0.0962253	0.115186	0.140629	0.160195	0.0735741	0.0628169	0.0767609	0.0494689	0.0882803	0.0905632	0.0408213	0.110421	0.115096	0.0939523	0.0976295
472	219.097	0.599377	L-.gamma.-Glutamyl-L-glutamic Acid from NIST14		472_219.0968_0.60_L-.gamma.-Glutamyl-L-glutamic Acid from NIST14	0.217687	0.148536	0.123179	0.0309503	0.0406478	0.028211	0.156963	0.159444	0.056748	0.0934283	0.0560095	0.0710613	0.187533	0.0711255	0.183436	0.0729022	0.0280478	0.155598	0.116999	0.338666	0.285738	0.389127	0.355574	0.510785	0.232129	0.177207	0.153184	0.226997	0.305069	0.247482	0.112978	0.13994	0.122793	0.35292	0.238717	0.343639	0.283923	0.129659	0.118039	0.27994	0.130173	0.119442	0.1449	0.158223
503	440.336	4.24003	Oleoyl L-carnitine from NIST14		503_440.3358_4.24_Oleoyl L-carnitine from NIST14	0.0783903	0.106737	0.112524	0.167781	0.210828	0.114226	0.0915868	0.181448	0.209509	0.363025	0.197787	0.106256	0.0821337	0.11862	0.173275	0.0931807	0.145411	0.0968585	0.0959939	0.0611241	0.100505	0.119109	0.102639	0.150816	0.181765	0.220783	0.199378	0.240626	0.0935292	0.201882	0.175127	0.207864	0.241724	0.219889	0.169204	0.217844	0.138839	0.16201	0.16107	0.0707781	0.187384	0.169895	0.116147	0.338285
232	473.298	2.93563	AU224709 Fosinopril|(2S,4S)-4-cyclohexyl-1-[2-[(2-methyl-1-propanoyloxypropoxy)-(4-phenylbutyl)phosphoryl]acetyl]pyrrolidine-2-carboxylic acid		232_473.2975_2.94_AU224709 Fosinopril|(2S,4S)-4-cyclohexyl-1-[2-[(2-methyl-1-propanoyloxypropoxy)-(4-phenylbutyl)phosphoryl]acetyl]pyrrolidine-2-carboxylic acid	0.0907869	0.073818	0	0.0192529	0	0.00948568	0.0103524	0	0	0.00965328	0.00958014	0	0	0.00679435	0	0.00777057	0.00934652	0.00841975	0.0130803	0	0.186325	0.0092968	0	0	0	0.158955	0.00784385	0.00954654	0	0.00807051	0.0152583	0.113226	0	0.472728	0.0105227	0.0177615	0.00748199	0.72538	0	0.353271	0.33004	3.16629	0.0168527	0.0162676
248	487.973	2.95769	AU224709 Fosinopril|(2S,4S)-4-cyclohexyl-1-[2-[(2-methyl-1-propanoyloxypropoxy)-(4-phenylbutyl)phosphoryl]acetyl]pyrrolidine-2-carboxylic acid		248_487.9732_2.96_AU224709 Fosinopril|(2S,4S)-4-cyclohexyl-1-[2-[(2-methyl-1-propanoyloxypropoxy)-(4-phenylbutyl)phosphoryl]acetyl]pyrrolidine-2-carboxylic acid	0.103477	0.0670508	0	0.0138733	0	0	0	0	0	0	0	0	0	0.00629046	0	0.00695887	0	0	0.0129789	0	0.137489	0.00973184	0	0	0	0.166925	0.00723673	0	0	0	0.0189403	0.0870403	0	0.45816	0	0.0099662	0.00736985	0.768812	0	0.403699	0.356665	3.45332	0.0123885	0.0199407
68	307.082	0.611728	Glutathione, oxidized from NIST14	Glutathione, oxidized from NIST14	68_307.0822_0.61_Glutathione, oxidized from NIST14	0.23228	0.148722	0.263081	0.0458133	0.0781454	0.0326189	0.149006	0.133023	0.0865291	0.312844	0.166234	0.350436	0.349305	0.0921859	0.374512	0.00773821	0.0345033	0.103247	0.0775955	0.10138	0.0284414	0.0814858	0.169986	0.179501	0.0258152	0.0798129	0.170256	0.184337	0.0620846	0.0306308	0.044788	0.102259	0.121844	0.399853	0.152336	0.0457606	0.146999	0.081151	0.164476	0.284358	0.79969	0.0888898	0.04432	0.431873
243	506.823	3.08244	AU224709 Fosinopril|(2S,4S)-4-cyclohexyl-1-[2-[(2-methyl-1-propanoyloxypropoxy)-(4-phenylbutyl)phosphoryl]acetyl]pyrrolidine-2-carboxylic acid		243_506.8231_3.08_AU224709 Fosinopril|(2S,4S)-4-cyclohexyl-1-[2-[(2-methyl-1-propanoyloxypropoxy)-(4-phenylbutyl)phosphoryl]acetyl]pyrrolidine-2-carboxylic acid	0.0643931	0.0525515	0	0	0	0	0	0	0	0	0.00895019	0	0	0	0	0.0061467	0	0	0.0117082	0	0.109105	0	0	0	0	0.101669	0	0.00716551	0	0.0146625	0.00909699	0.0724789	0	0.340656	0	0.0111095	0	0.576452	0	0.306805	0.262184	2.49936	0.00843274	0.0130658
245	517.661	2.97937	AU224709 Fosinopril|(2S,4S)-4-cyclohexyl-1-[2-[(2-methyl-1-propanoyloxypropoxy)-(4-phenylbutyl)phosphoryl]acetyl]pyrrolidine-2-carboxylic acid		245_517.6613_2.98_AU224709 Fosinopril|(2S,4S)-4-cyclohexyl-1-[2-[(2-methyl-1-propanoyloxypropoxy)-(4-phenylbutyl)phosphoryl]acetyl]pyrrolidine-2-carboxylic acid	0.0838346	0.0715861	0	0	0	0	0	0	0	0	0.0078298	0	0	0	0	0	0	0	0	0	0.166474	0	0.00959353	0	0	0.160066	0	0	0	0	0.0167173	0.103415	0	0.312823	0	0.00880157	0.0127924	0.774345	0	0.28618	0.356707	3.1186	0.0183227	0.0142691
405	536.333	4.0101	1-Myristoyl-sn-glycero-3-phosphocholine from NIST14		405_536.3335_4.01_1-Myristoyl-sn-glycero-3-phosphocholine from NIST14	0.221747	0.0736967	0.121175	0.0112284	0.0153466	0	0.0908689	0.101826	0.0875067	0.0304393	0.0453471	0.0478896	0.092691	0.0541834	0.0776281	0.0438625	0.017937	0.0350359	0.134759	0.249782	0.131655	0.127468	0.149968	0.123447	0.105391	0.0981583	0.0884851	0.144897	0.197508	0.240036	0.132822	0.0710037	0.203988	0.232015	0.0838475	0.028695	0.158977	0.121914	0.0976397	0.195262	0.100627	0.134119	0.0968789	0.0695945
286	318.19	2.26037	O-adipoylcarnitine		286_318.1904_2.26_O-adipoylcarnitine	0.179946	0.0855902	0.154583	0.0561847	0.0606353	0.0845384	0.156317	0.163278	0.151344	0.406599	0.34047	0.336322	0.167551	0.12786	0.211614	0.103213	0.131118	0.105827	0.059558	0.0932346	0.0973546	0.0891498	0.0737353	0.196824	0.183612	0.171137	0.115659	0.133124	0.0815051	0.11855	0.15352	0.216512	0.182853	0.143767	0.108156	0.162079	0.123543	0.0546727	0.0694539	0.095928	0.0613835	0.0743147	0.0622362	0.204943
309	809.987	4.8376	PC(16:0/18:1); [M+H]+ C42H83N1O8P1		309_809.9869_4.84_PC(16:0/18:1); [M+H]+ C42H83N1O8P1	0.118538	0.103401	0.0435313	0.0255001	0.0367746	0	0.0862214	0.135959	0.0558266	0.0330149	0	0.07137	0.0626919	0.0833405	0.0816524	0.036341	0.0638784	0.083545	0.107301	0.184933	0.101814	0.32175	0.248158	0.363891	0.237841	0.144807	0.076356	0.189814	0.203992	0.217053	0.119333	0.0514037	0.20435	0.0846774	0.192284	0.147656	0.382982	0.213462	0.221303	0.187048	0.228061	0.191368	0.309415	0.336325
44	370.051	0.504176	ADENOSINE-MONOPHOSPHATE	ADENOSINE-MONOPHOSPHATE	44_370.0514_0.50_ADENOSINE-MONOPHOSPHATE	0	0	0	0	0	0	0	0	0	0.0121709	0.042851	0	0	0	0	0	0	0	0	0.462175	0	0	0	0	0.017697	0.116709	0.220508	0.0792018	0.387033	0.0376653	0	0	0	0.199159	0.260511	0	0	0.654966	0.327038	0.142105	0	0	0	0.0126495
45	370.051	0.631647	ADENOSINE-MONOPHOSPHATE	ADENOSINE-MONOPHOSPHATE	45_370.0511_0.63_ADENOSINE-MONOPHOSPHATE	0	0	0	0	0	0	0	0	0	0.0242511	0.0302158	0	0	0	0	0	0	0	0.0143133	0.384551	0	0	0	0	0.042259	0.0770004	0.135119	0.115542	0.215418	0.0630534	0	0	0	0.150703	0.183369	0	0	0.325461	0.319239	0.156825	0.0281942	0	0	0.0107049
156	285.082	0.875096	XANTHOSINE	XANTHOSINE	156_285.0821_0.88_XANTHOSINE	0.0292302	0.0207465	0.014238	0.025538	0.0218698	0.110718	0.0124093	0.0115808	0.0277836	0.0430202	0.0136309	0.0450757	0.0338891	0.0677152	0.0344946	0.0741687	0.302301	0.036867	0.047995	0.014421	0.0372642	0.053359	0.0808237	0.0497767	0.0175641	0.157194	0.0960821	0.0314183	0.0137419	0.0378388	0.111794	0.138501	0.172565	0.2259	0.114964	0.0133182	0.0732016	0.0242977	0.023212	0.264034	0.355566	0.178061	0.117139	0.109252
227	160.075	2.03552	AU204405 Dimethachlor-OXA|2-[N-(2-methoxyethyl)-2,6-dimethylanilino]-2-oxoacetic acid		227_160.0753_2.04_AU204405 Dimethachlor-OXA|2-[N-(2-methoxyethyl)-2,6-dimethylanilino]-2-oxoacetic acid	0.240138	0.150764	0.183524	0.13164	0.257738	0.145314	0.101337	0.11423	0.11096	0.108977	0.097755	0.0893724	0.0746615	0.0850934	0.102613	0.178525	0.165714	0.122136	0.0996328	0.1984	0.110613	0.109559	0.0854676	0.122025	0.134734	0.100668	0.0885805	0.104441	0.0681574	0.0664008	0.0741491	0.0963234	0.0697586	0.134029	0.13087	0.162756	0.202223	0.0845995	0.046434	0.162242	0.0709201	0.110813	0.103653	0.0830911
372	673.527	6.71518	1,2-Di-(9Z-tetradecenoyl)-sn-glycero-3-phosphocholine from NIST14		372_673.5267_6.72_1,2-Di-(9Z-tetradecenoyl)-sn-glycero-3-phosphocholine from NIST14	0	0.490501	0.265697	0.0595727	0.032823	0.627732	1.87636	1.99707	1.19617	1.12582	1.21531	0.997719	1.92087	0.949273	2.48387	0.161252	1.22587	0	0.0255957	0.0465143	0.0219538	0.100169	0.0442869	0	0.306414	0	0	0	0.0858294	0.0353712	0	0.0380164	0.041016	0	0	0.0299822	0	0.0305707	0.0220834	0.0304217	0	0	0.0361591	0
367	601.404	5.27499	1-(9Z-Octadecenoyl)-sn-glycero-3-phosphocholine from NIST14		367_601.4044_5.27_1-(9Z-Octadecenoyl)-sn-glycero-3-phosphocholine from NIST14	0.310888	0.219162	0.150553	0.147348	0.258767	0.160365	0.371794	0.342756	0.191607	0.112037	0.160705	0.171537	0.247719	0.147386	0.23897	0.172981	0.347148	0.483052	0.0882939	0.136825	0.148476	0.25357	0.263897	0.319217	0.211575	0.111599	0.158278	0.117703	0.131455	0.120152	0.107472	0.144472	0.181866	0.11811	0.0778225	0.0763749	0.0738717	0.053297	0.136375	0.125342	0.1213	0.201133	0.171209	0.143586
186	205.126	0.579212	Acetylcarnitine - 40.0 eV		186_205.1258_0.58_Acetylcarnitine - 40.0 eV	1.60798	1.02335	1.43987	0.996643	1.57296	0.854427	1.12181	1.43335	1.39572	1.32823	1.22152	1.01358	1.04158	0.889481	1.25241	0.637941	0.997384	1.23894	1.07256	1.68093	0.997528	1.46377	1.58915	1.48683	1.61336	1.31779	1.34774	1.81394	1.01079	1.71847	1.00839	1.31944	0.834026	1.34117	1.28176	1.38615	2.86915	1.19792	1.57353	3.76051	2.31275	1.54203	1.79151	1.47759
303	562.348	4.00582	PC(0:0/18:0); [M+H]+ C26H55N1O7P1		303_562.3484_4.01_PC(0:0/18:0); [M+H]+ C26H55N1O7P1	0.376451	0.48153	0.387739	0.0275525	0.0251942	0.1069	0.166814	0.0493767	0.122815	0.0734734	0.0646174	0.19777	0.501626	0.507935	0.737133	1.30783	2.14041	0.216819	0.022254	0.0470885	0.103165	0.074931	0.0298905	0.0803187	0.0415799	0.0355599	0.0291915	0.104992	0.0426468	0.122071	0.189136	0.0693995	0.272053	0.105855	0.0348992	0.0412455	0.0263704	0.291255	0.136215	0.0454912	0.344802	0.0986684	0.170511	0.31374
210	294.169	2.61875	Isovalerylcarnitine - 40.00 eV		210_294.1694_2.62_Isovalerylcarnitine - 40.00 eV	0	0	0	0	0	0	0	0	0	0	0	0	0	0	0	0	0	0	0.0705171	0.0337844	0	0.242488	0.269727	0.605713	0.050912	0.145132	0.166075	0.263118	0	0.184836	0	0	0	0	0	0.0291238	0	0	0.1337	1.11843	0.191817	0.182768	0.0243115	0.0567187
511	450.356	4.72722	Palmitoylcarnitine from NIST14		511_450.3562_4.73_Palmitoylcarnitine from NIST14	0.184196	0.129319	0.0997936	0.150152	0.860359	0.0650785	0.0795109	0.0898599	0.196825	0.303388	0.147662	0.16705	0.069927	0.0859957	0.152644	0.11683	0.139197	0.188482	0.0225945	0.0431669	0.0118523	0.0900212	0.0341808	0.0503557	0.0661173	0.0240052	0.0382019	0.0723383	0.0175091	0.0596843	0.0320468	0.168283	0.0385684	0.0504782	0.0269417	0.0443465	0.0536011	0	0.0128218	0	0.0180375	0.0268411	0.0182153	0.0832599
249	517.325	3.00557	AU224709 Fosinopril|(2S,4S)-4-cyclohexyl-1-[2-[(2-methyl-1-propanoyloxypropoxy)-(4-phenylbutyl)phosphoryl]acetyl]pyrrolidine-2-carboxylic acid		249_517.3247_3.01_AU224709 Fosinopril|(2S,4S)-4-cyclohexyl-1-[2-[(2-methyl-1-propanoyloxypropoxy)-(4-phenylbutyl)phosphoryl]acetyl]pyrrolidine-2-carboxylic acid	0.0866118	0.0729872	0	0.00784701	0	0.00901487	0.00812605	0.0119575	0.00780844	0.00886675	0	0	0.00651313	0.00623443	0.00817371	0.00654232	0.0118975	0.00860569	0.149473	0	0.142821	0.0141039	0.298621	0.0382438	0.0163097	0.120257	0	0.0298471	0.00740245	0.0181437	0.0161474	0.423978	0.00778477	0.481125	0	0.0679081	0.00938701	0.697567	0.00566491	0.426968	0.282325	3.46261	0.0174131	0.166272
229	532.337	2.99513	AU224709 Fosinopril|(2S,4S)-4-cyclohexyl-1-[2-[(2-methyl-1-propanoyloxypropoxy)-(4-phenylbutyl)phosphoryl]acetyl]pyrrolidine-2-carboxylic acid		229_532.3368_3.00_AU224709 Fosinopril|(2S,4S)-4-cyclohexyl-1-[2-[(2-methyl-1-propanoyloxypropoxy)-(4-phenylbutyl)phosphoryl]acetyl]pyrrolidine-2-carboxylic acid	0.102235	0.0899402	0	0	0	0.0144478	0	0.00778955	0.0115522	0.00968955	0	0	0.00932006	0.0113217	0	0	0	0	0.0130353	0.0116139	0.158719	0.0188133	0.0110204	0.0220164	0.0110614	0.159164	0.00759286	0.0171146	0.0166916	0.0167418	0.0243606	0.0420447	0.0169672	0.447202	0.0163824	0.0322986	0.022165	0.712549	0.0263048	0.556942	0.337581	2.97572	0.0149506	0.0214001
234	528.836	3.0992	AU224709 Fosinopril|(2S,4S)-4-cyclohexyl-1-[2-[(2-methyl-1-propanoyloxypropoxy)-(4-phenylbutyl)phosphoryl]acetyl]pyrrolidine-2-carboxylic acid		234_528.8361_3.10_AU224709 Fosinopril|(2S,4S)-4-cyclohexyl-1-[2-[(2-methyl-1-propanoyloxypropoxy)-(4-phenylbutyl)phosphoryl]acetyl]pyrrolidine-2-carboxylic acid	0.0652585	0.0442255	0.0117192	0.0112739	0	0.00969548	0	0	0	0.00869199	0.0129227	0	0	0.00976485	0	0.00850493	0	0	0.0108072	0	0.094774	0	0	0	0	0.0913562	0	0	0	0.0276487	0.00883429	0.0843845	0	0.323805	0	0.0152741	0.00791159	0.562565	0.00851789	0.344592	0.200222	2.96371	0	0.0141446
132	385.128	0.607716	S-(5'-ADENOSYL)-L-HOMOCYSTEINE	S-(5'-ADENOSYL)-L-HOMOCYSTEINE	132_385.1278_0.61_S-(5'-ADENOSYL)-L-HOMOCYSTEINE	0.124496	0.0468702	0.128396	0.0392155	0.048508	0.0364161	0.0485122	0.0440954	0.0281264	0.178416	0.0764824	0.0601887	0.0309085	0.0181918	0.0367086	0.0375834	0.159335	0.0362679	0.0545481	0.0897931	0.0620183	0.0674857	0.0840929	0.0754316	0.0339972	0.0340028	0.0847463	0.0550088	0.0696935	0.0826544	0.0163725	0.0368305	0.0291476	0.120392	0.0461072	0.0296088	0.0921558	0.0614335	0.0471009	0.126211	0.108745	0.0210327	0.0375281	0.0235434
256	518.081	3.09174	AU224709 Fosinopril|(2S,4S)-4-cyclohexyl-1-[2-[(2-methyl-1-propanoyloxypropoxy)-(4-phenylbutyl)phosphoryl]acetyl]pyrrolidine-2-carboxylic acid		256_518.0806_3.09_AU224709 Fosinopril|(2S,4S)-4-cyclohexyl-1-[2-[(2-methyl-1-propanoyloxypropoxy)-(4-phenylbutyl)phosphoryl]acetyl]pyrrolidine-2-carboxylic acid	0.0664128	0.0625884	0.00947564	0.0124767	0	0	0.00878082	0	0.00893077	0	0.00999614	0	0	0.00987296	0	0	0.00663304	0	0.0204298	0	0.117136	0.00836026	0	0.0120582	0	0.115858	0.00700463	0	0	0.0340743	0.0149431	0.0850346	0	0.361963	0.00725795	0.0203318	0	0.684043	0.00583844	0.380258	0.231935	3.04256	0.0153189	0.019012
252	511.648	2.98338	AU224709 Fosinopril|(2S,4S)-4-cyclohexyl-1-[2-[(2-methyl-1-propanoyloxypropoxy)-(4-phenylbutyl)phosphoryl]acetyl]pyrrolidine-2-carboxylic acid		252_511.6481_2.98_AU224709 Fosinopril|(2S,4S)-4-cyclohexyl-1-[2-[(2-methyl-1-propanoyloxypropoxy)-(4-phenylbutyl)phosphoryl]acetyl]pyrrolidine-2-carboxylic acid	0.0309346	0.0155274	0	0	0	0	0	0	0	0	0	0	0	0	0	0	0	0	0	0	0.0331523	0	0	0	0	0.0308537	0	0	0	0	0	0.0317984	0	0.0766995	0	0	0	0.176383	0	0.158165	0.0841398	1.02567	0	0
37	468.367	3.99429	Cholic acid from NIST14	3.alpha.,7.alpha.,12.alpha.-Trihydroxycholestanoic acid from NIST14	37_468.3673_3.99_3.alpha.,7.alpha.,12.alpha.-Trihydroxycholestanoic acid from NIST14	0.0687797	0.0707789	0.055662	0.104072	0.0725982	0.107626	0.0519537	0.0983886	0.0665208	0.581032	0.855811	0.81026	0.0824246	0.0736835	0.0883469	0.0369645	0.0454981	0.0389301	0	0	0	0.0107038	0.00882152	0.0253388	0.0117739	0.0195067	0	0.0275177	0	0.0093509	0.00876506	0.0336677	0.0126672	0.0155734	0	0.0299184	0	0	0	0	0	0	0.00782554	0
153	230.095	0.493801	UA006001 L-(+)-Ergothioneine|L-Ergothioneine|5-[(2S)-2-Carboxy-2-(trimethylazaniumyl)ethyl]-1H-imidazole-2-thiolate	UA006001 L-(+)-Ergothioneine|L-Ergothioneine|5-[(2S)-2-Carboxy-2-(trimethylazaniumyl)ethyl]-1H-imidazole-2-thiolate	153_230.0950_0.49_UA006001 L-(+)-Ergothioneine|L-Ergothioneine|5-[(2S)-2-Carboxy-2-(trimethylazaniumyl)ethyl]-1H-imidazole-2-thiolate	0	0	0.0138558	0	0	0	0	0	0	0	0	0	0	0	0	0.0152484	0	0	0.0177716	0.0258788	0.0324941	0.0102632	0.0111068	0.0141622	0	0	0.00726681	0	0	0	0.0102322	0	0	0.0169313	0.0112711	0.00816423	0.104319	0.0812452	0.0135467	0.168556	0.0730436	0.0499542	0.0552965	0.0471965
355	760.482	4.16848	1-(9Z-Octadecenoyl)-2-tetradecanoyl-sn-glycero-3-phosphocholine from NIST14		355_760.4821_4.17_1-(9Z-Octadecenoyl)-2-tetradecanoyl-sn-glycero-3-phosphocholine from NIST14	0.0622944	0.0737496	0.0341419	0.141703	0.114891	0.128139	0.161032	0.135913	0.108651	0.0902275	0.0908127	0.0817152	0.0660948	0.0843916	0.070872	0.0601026	0.0178374	0.037628	0	0	0	0	0	0	0	0	0	0	0	0	0	0	0	0	0	0	0	0	0	0	0	0	0	0
290	472.341	4.56971	O-arachidonoylcarnitine		290_472.3405_4.57_O-arachidonoylcarnitine	0.0197055	0	0.0114537	0.707068	0.958879	0.489992	0.0114263	0.0291923	0	0.0662862	0.032438	0.0388725	0.0101816	0.0170578	0.0121365	0	0.027446	0.00728962	0.0110624	0.00931477	0	0.0158449	0.0212507	0	0.0345155	0.0146925	0.026703	0	0	0	0	0.0142312	0	0	0.0144135	0.0216403	0.00779581	0	0.0185614	0	0.0189391	0.0110463	0.0281491	0.0142003
347	573.301	4.69911	PG(16:0_0:0) - 2-hydroxy-3-(2-hydroxyacetoxy)propyl palmitate		347_573.3009_4.70_PG(16:0_0:0) - 2-hydroxy-3-(2-hydroxyacetoxy)propyl palmitate	0.0687163	0.0826246	0.0254821	0.0376697	0.352026	0.0830577	0.0796207	0.055434	0.0411082	0.0500374	0.0409734	0.0798176	0.102379	0.101307	0.176842	0.0205113	0.0627766	0.020063	0.0231477	0.0552865	0.0318051	0.0148362	0.0320987	0.014809	0.0238007	0.0495389	0.0161013	0.0826617	0.0360527	0.059132	0.0179173	0.045093	0.0387739	0.0133344	0	0.00966681	0.0340982	0.0991819	0.0175805	0.021949	0.030156	0	0.0166044	0.0160303
459	424.305	3.6165	Cholic acid from NIST14		459_424.3046_3.62_Cholic acid from NIST14	0	0	0	0	0	0	0	0	0	0	0	0	0	0.00695012	0.00872143	0	0	0	0	0	0.00869098	0	0.0116343	0.0119607	0.0563092	0.0190186	0	0.00796051	0	0	0	0.0789514	0	0.0164654	0	0.208785	0.0264422	0	0.033651	0.00940785	0	0.00928491	0.00932822	1.81628
228	620.39	3.05289	AU224709 Fosinopril|(2S,4S)-4-cyclohexyl-1-[2-[(2-methyl-1-propanoyloxypropoxy)-(4-phenylbutyl)phosphoryl]acetyl]pyrrolidine-2-carboxylic acid		228_620.3897_3.05_AU224709 Fosinopril|(2S,4S)-4-cyclohexyl-1-[2-[(2-methyl-1-propanoyloxypropoxy)-(4-phenylbutyl)phosphoryl]acetyl]pyrrolidine-2-carboxylic acid	0.0499181	0.0253711	0	0	0	0	0	0	0	0	0	0	0	0	0	0	0	0	0.0116694	0	0.0693809	0	0	0	0	0.0722888	0	0	0	0	0.00721776	0.02398	0	0.220061	0	0	0.00836631	0.412038	0	0.314069	0.157883	2.01358	0	0
246	496.973	2.97044	AU224709 Fosinopril|(2S,4S)-4-cyclohexyl-1-[2-[(2-methyl-1-propanoyloxypropoxy)-(4-phenylbutyl)phosphoryl]acetyl]pyrrolidine-2-carboxylic acid		246_496.9729_2.97_AU224709 Fosinopril|(2S,4S)-4-cyclohexyl-1-[2-[(2-methyl-1-propanoyloxypropoxy)-(4-phenylbutyl)phosphoryl]acetyl]pyrrolidine-2-carboxylic acid	0.0143998	0.0154845	0	0	0	0	0	0	0	0	0	0	0	0	0	0	0	0	0	0	0.0370163	0	0	0	0	0.0258337	0	0	0	0	0	0.0296555	0	0.129009	0	0	0	0.164923	0	0.1859	0.0768211	1.04642	0	0
322	538.348	3.95138	PC(18:2/0:0); [M+H]+ C26H51N1O7P1		322_538.3485_3.95_PC(18:2/0:0); [M+H]+ C26H51N1O7P1	0.0810743	0.0590432	0.0618554	0	0	0	0.0884503	0.103749	0.0686439	0	0.0206509	0.0174806	0.130584	0.0917114	0.112295	0.11753	0.0416138	0.0554376	0	0	0.0192578	0.0247746	0.0334885	0.0587566	0.0149483	0.0210055	0.0112782	0.0260438	0.00935736	0.0382666	0.0139414	0.0108586	0.025028	0.0108136	0.00990266	0	0.0400882	0.00994844	0.0143181	0.0240327	0.0168412	0.0268605	0.0158802	0.0234405
194	692.403	2.53926	desmethylenylnocardamine		194_692.4033_2.54_desmethylenylnocardamine	0.0183889	0.0113509	0.0325122	0.0119791	0.0244843	0	0	0.0171062	0	0	0	0	0	0.0115347	0	0.0264269	0	0	0	0.0359668	0.00730246	0	0.00774428	0.0196584	0	0.00780665	0.00855702	0	0	0.0248606	0.00771633	0.0214869	0	0	0	0	0	0	0.00704806	0	0.0192188	0	0	0
63	604.352	2.45518	desmethylenylnocardamine	desmethylenylnocardamine	63_604.3518_2.46_desmethylenylnocardamine	0.0106533	0	0.0285745	0	0.0099463	0	0	0.0144794	0	0	0	0	0	0.00773006	0	0.0118383	0	0	0	0.0320346	0.00740063	0	0	0.0219525	0.00790361	0	0.0078527	0	0	0.0238804	0	0.0169482	0	0	0	0	0	0	0.00870292	0	0.0127091	0	0	0
197	560.326	2.40856	desmethylenylnocardamine		197_560.3256_2.41_desmethylenylnocardamine	0	0	0.0264528	0	0	0	0	0.0113523	0	0	0	0	0	0.0097223	0	0.012537	0	0	0	0.0301752	0.0104636	0	0	0.0240516	0.00883995	0	0	0	0	0.0170816	0	0.0148909	0	0	0	0	0	0	0.0072265	0	0.013995	0	0	0
198	516.299	2.35717	desmethylenylnocardamine		198_516.2994_2.36_desmethylenylnocardamine	0	0	0.0108603	0	0	0	0	0	0	0	0	0	0	0	0	0.00724563	0.0189362	0	0	0.0186073	0.00585974	0	0	0	0	0	0	0	0	0.00798611	0	0	0	0	0	0	0	0	0	0	0	0	0	0
250	649.429	4.3978	AU224709 Fosinopril|(2S,4S)-4-cyclohexyl-1-[2-[(2-methyl-1-propanoyloxypropoxy)-(4-phenylbutyl)phosphoryl]acetyl]pyrrolidine-2-carboxylic acid		250_649.4294_4.40_AU224709 Fosinopril|(2S,4S)-4-cyclohexyl-1-[2-[(2-methyl-1-propanoyloxypropoxy)-(4-phenylbutyl)phosphoryl]acetyl]pyrrolidine-2-carboxylic acid	0.0084806	0	0	0	0	0	0	0	0	0	0	0	0	0	0	0	0	0	0	0	0	0	0	0	0	0	0	0	0	0	0	0	0	0	0	0.0109437	0	0	0.00985609	0	0	0	0	0
349	526.312	5.32105	PS(18:0/0:0); [M+H]+ C24H49N1O9P1		349_526.3117_5.32_PS(18:0/0:0); [M+H]+ C24H49N1O9P1	0	0.032196	0	0	0.0298185	0.0526797	0.0336789	0	0	0.0720588	0	0	0	0	0.0195868	0.0546128	0.105204	0.0197225	0	0	0	0.0350653	0	0.0221052	0	0.0236852	0	0	0	0	0	0	0	0	0	0.0200701	0.0223833	0.020146	0.0274938	0	0.0310932	0	0.0144109	0
134	384.114	1.83592	Adenylosuccinic acid from NIST14	Succinoadenosine	134_384.1136_1.84_Succinoadenosine	0	0	0	0	0	0	0	0	0	0	0	0	0	0	0	0	0	0	0	0	0	0	0	0	0	0	0	0	0	0	0	0	0	0	0	0	0	0	0	0	0	0	0	0
371	552.304	4.86523	1-(9Z-Octadecenoyl)-sn-glycero-3-phosphoethanolamine from NIST14		371_552.3041_4.87_1-(9Z-Octadecenoyl)-sn-glycero-3-phosphoethanolamine from NIST14	0.0626374	0.0471661	0.0490174	0	0.019931	0	0.0213643	0.018646	0.0214676	0.0196972	0.0340392	0.017252	0.0484633	0.0509872	0.0264836	0.0614006	0.0169299	0.0255877	0.0254692	0.0246217	0.0283905	0.0532753	0.0357408	0.0621412	0.0158112	0	0	0.0217223	0	0.0246573	0.0223766	0.0468228	0.0187977	0	0	0	0.0121231	0.0525043	0.036068	0.0266066	0.0159866	0.0386834	0.01599	0.0176618
195	632.383	2.45732	desmethylenylnocardamine		195_632.3827_2.46_desmethylenylnocardamine	0	0	0	0	0	0	0	0	0	0	0	0	0	0	0	0	0	0	0	0	0	0	0	0	0	0	0	0	0	0	0	0	0	0	0	0	0	0	0	0	0	0	0	0
200	588.357	2.41045	desmethylenylnocardamine		200_588.3567_2.41_desmethylenylnocardamine	0	0	0	0	0	0	0	0	0	0	0	0	0	0	0	0	0	0	0	0	0	0	0	0	0	0	0	0	0	0	0	0	0	0	0	0	0	0	0	0	0	0	0	0
196	676.409	2.50037	desmethylenylnocardamine		196_676.4085_2.50_desmethylenylnocardamine	0	0	0	0	0	0	0	0	0	0	0	0	0	0	0	0	0	0	0	0	0	0	0	0	0	0	0	0	0	0	0	0	0	0	0	0	0	0	0	0	0	0	0	0
199	544.331	2.35943	desmethylenylnocardamine		199_544.3307_2.36_desmethylenylnocardamine	0	0	0	0	0	0	0	0	0	0	0	0	0	0	0	0	0	0	0	0	0	0	0	0	0	0	0	0	0	0	0	0	0	0	0	0	0	0	0	0	0	0	0	0
251	542.334	2.85233	AU224709 Fosinopril|(2S,4S)-4-cyclohexyl-1-[2-[(2-methyl-1-propanoyloxypropoxy)-(4-phenylbutyl)phosphoryl]acetyl]pyrrolidine-2-carboxylic acid		251_542.3340_2.85_AU224709 Fosinopril|(2S,4S)-4-cyclohexyl-1-[2-[(2-methyl-1-propanoyloxypropoxy)-(4-phenylbutyl)phosphoryl]acetyl]pyrrolidine-2-carboxylic acid	0	0	0	0	0	0	0	0	0	0	0	0	0	0	0	0	0	0	0	0	0	0	0	0	0	0	0	0	0	0	0	0	0	0	0	0	0	0	0	0	0	0	0	0
254	527.659	2.83848	AU224709 Fosinopril|(2S,4S)-4-cyclohexyl-1-[2-[(2-methyl-1-propanoyloxypropoxy)-(4-phenylbutyl)phosphoryl]acetyl]pyrrolidine-2-carboxylic acid		254_527.6587_2.84_AU224709 Fosinopril|(2S,4S)-4-cyclohexyl-1-[2-[(2-methyl-1-propanoyloxypropoxy)-(4-phenylbutyl)phosphoryl]acetyl]pyrrolidine-2-carboxylic acid	0	0	0	0	0	0	0	0	0	0	0	0	0	0	0	0	0	0	0	0	0	0	0	0	0	0	0	0	0	0	0	0	0	0	0	0	0	0	0	0	0	0	0	0
300	360.274	3.57147	Palmitoylcarnitine - eV		300_360.2737_3.57_Palmitoylcarnitine - eV	0.0930375	0.121685	0.087069	0.153361	0.177991	0.0744013	0.12929	0.146603	0.164313	0.24339	0.0561966	0.0647629	0.148886	0.0793631	0.0834255	0.0357877	0.110159	0.147606	0.0777231	0.0177834	0.0507007	0.069758	0.114939	0.0562072	0.0950138	0.0738928	0.0423505	0.120165	0.0358291	0.146601	0.162748	0.198813	0.0930504	0.0643612	0.0611763	0.0670178	0.0187938	0.0393003	0.0940045	0.0206983	0.056603	0.108277	0.0971016	0.0784851
499	464.336	4.30363	Oleoyl L-carnitine from NIST14		499_464.3355_4.30_Oleoyl L-carnitine from NIST14	0.0603089	0.0300004	0.0390479	0.0961654	0.0983631	0.0401156	0.0400299	0.069114	0.0654207	0.120468	0.0749293	0.0812099	0.0359323	0.0308871	0.0707488	0	0.00562315	0.0394528	0.0242855	0.0192766	0.0347946	0.0395117	0.0324576	0.0817361	0.0529141	0.0707429	0.031773	0.0552447	0.0275294	0.0393829	0.0408431	0.0518976	0.0381088	0.0377276	0.0226525	0.0493047	0.031797	0.0130374	0.0229257	0.0229797	0.0339671	0.0250696	0.0365055	0.058885
124	184.073	0.468724	PHOSPHORYLCHOLINE	PHOSPHORYLCHOLINE	124_184.0726_0.47_PHOSPHORYLCHOLINE	0	0	0	0	0	0	0	0	0	0	0.0124298	0	0	0	0	0	0	0	0	0	0	0	0	0	0	0	0	0	0	0	0	0	0	0	0	0	0	0	0	0	0.0132142	0	0	0
295	276.18	2.00587	OCTANOYLCARNITINE		295_276.1796_2.01_OCTANOYLCARNITINE	0.123168	0.0623371	0.0902205	0.027811	0.043315	0.0317232	0.0426207	0.0576905	0.0459245	0.164993	0.0941466	0.0427665	0.101892	0.0513602	0.060483	0.0480465	0.150189	0.0568799	0.0481024	0.0467476	0.036169	0.0192692	0.0230737	0.0493603	0.0727116	0.0672752	0.0634016	0.0574696	0.0214973	0.0475237	0.0653878	0.089414	0.0518432	0.0814737	0.059819	0.0315379	0.0514428	0.0559512	0.0333815	0.0900669	0.0485269	0.042428	0.0220757	0.0897546
423	564.363	5.05373	1-O-Hexadecyl-2-O-(2E-butenoyl)-sn-glyceryl-3-phosphocholine from NIST14		423_564.3635_5.05_1-O-Hexadecyl-2-O-(2E-butenoyl)-sn-glyceryl-3-phosphocholine from NIST14	0	0	0	0	0	0	0	0	0	0	0	0	0	0	0	0	0	0	0	0	0	0	0	0	0	0	0	0	0	0	0	0	0	0	0	0	0	0	0	0	0	0	0	0
296	276.143	0.763296	O-succinylcarnitine		296_276.1430_0.76_O-succinylcarnitine	0.0923662	0.0358131	0.0778379	0.10622	0.0850886	0.083587	0.0287173	0.0474599	0.00913647	0.183673	0.147978	0.110147	0.0322495	0.0451152	0.0157474	0.080409	0.13674	0.0372397	0.0397532	0.0355615	0.0259967	0.0774831	0.0639454	0.0406538	0.0396935	0.0890903	0.0352558	0.02216	0.00891272	0.018089	0.00737571	0.0769649	0.014402	0.0863426	0.0434313	0.0579729	0.0954304	0.0444651	0.0223205	0.191384	0.0785149	0.0134078	0.0485645	0.08125
260	512.983	2.82572	AU224709 Fosinopril|(2S,4S)-4-cyclohexyl-1-[2-[(2-methyl-1-propanoyloxypropoxy)-(4-phenylbutyl)phosphoryl]acetyl]pyrrolidine-2-carboxylic acid		260_512.9833_2.83_AU224709 Fosinopril|(2S,4S)-4-cyclohexyl-1-[2-[(2-methyl-1-propanoyloxypropoxy)-(4-phenylbutyl)phosphoryl]acetyl]pyrrolidine-2-carboxylic acid	0	0	0	0	0	0	0	0	0	0	0	0	0	0	0	0	0	0	0	0	0	0	0	0	0	0	0	0	0	0	0	0	0	0	0	0	0	0	0	0	0	0	0	0
512	478.387	4.98314	Palmitoylcarnitine from NIST14		512_478.3872_4.98_Palmitoylcarnitine from NIST14	0	0	0	0	0	0	0	0	0	0	0	0	0	0	0	0	0.0213998	0.0124657	0	0	0	0	0	0	0	0	0	0	0	0	0	0	0	0	0	0	0	0	0	0	0	0	0.00845597	0
258	571.685	2.87397	AU224709 Fosinopril|(2S,4S)-4-cyclohexyl-1-[2-[(2-methyl-1-propanoyloxypropoxy)-(4-phenylbutyl)phosphoryl]acetyl]pyrrolidine-2-carboxylic acid		258_571.6847_2.87_AU224709 Fosinopril|(2S,4S)-4-cyclohexyl-1-[2-[(2-methyl-1-propanoyloxypropoxy)-(4-phenylbutyl)phosphoryl]acetyl]pyrrolidine-2-carboxylic acid	0	0	0	0	0	0	0	0.00797992	0	0	0	0	0	0	0	0	0	0	0	0	0	0	0	0	0	0	0	0	0	0	0	0	0	0	0	0	0	0	0	0	0	0	0	0
278	218.185	0.419838	N~1~,N~4~-bis(3-aminopropyl)-1,4-butanediamine		278_218.1853_0.42_N~1~,N~4~-bis(3-aminopropyl)-1,4-butanediamine	0	0	0	0	0	0	0	0	0	0	0	0	0	0	0	0	0	0	0	0	0	0	0	0	0	0	0	0	0	0	0	0	0	0	0	0	0	0	0	0	0.0112656	0	0	0
259	498.307	2.79891	AU224709 Fosinopril|(2S,4S)-4-cyclohexyl-1-[2-[(2-methyl-1-propanoyloxypropoxy)-(4-phenylbutyl)phosphoryl]acetyl]pyrrolidine-2-carboxylic acid		259_498.3073_2.80_AU224709 Fosinopril|(2S,4S)-4-cyclohexyl-1-[2-[(2-methyl-1-propanoyloxypropoxy)-(4-phenylbutyl)phosphoryl]acetyl]pyrrolidine-2-carboxylic acid	0	0	0.00912633	0	0	0	0	0	0	0	0.0189453	0.00957715	0.00688236	0	0	0	0	0	0	0	0.00644375	0	0	0	0.00734986	0	0	0	0	0	0	0	0	0	0	0	0.00761655	0	0	0.0195161	0	0	0	0
467	353.231	3.12035	Hexanedioic acid, bis(2-ethylhexyl) ester from NIST14		467_353.2309_3.12_Hexanedioic acid, bis(2-ethylhexyl) ester from NIST14	0	0	0	0	0	0	0	0	0	0	0	0.00725383	0.00682067	0	0	0	0.0710081	0	0	0	0	0	0	0	0	0	0	0	0	0	0	0	0	0	0	0	0	0	0	0	0	0	0	0
288	326.195	2.39511	O-adipoylcarnitine		288_326.1952_2.40_O-adipoylcarnitine	0.0232716	0.0142219	0.0208457	0.0288492	0.0219687	0.0382595	0.0338301	0.0216832	0.0215066	0.0569588	0.0485766	0.038426	0.0357381	0.0200228	0.0414997	0.0166744	0.0239847	0	0	0.010098	0	0	0.00907222	0.0149974	0.0133601	0.0128207	0.00955885	0	0	0	0.0114139	0.0137312	0.00750214	0.00870877	0.00819829	0.0195755	0	0	0	0	0	0	0	0.00784704
255	601.035	2.89247	AU224709 Fosinopril|(2S,4S)-4-cyclohexyl-1-[2-[(2-methyl-1-propanoyloxypropoxy)-(4-phenylbutyl)phosphoryl]acetyl]pyrrolidine-2-carboxylic acid		255_601.0353_2.89_AU224709 Fosinopril|(2S,4S)-4-cyclohexyl-1-[2-[(2-methyl-1-propanoyloxypropoxy)-(4-phenylbutyl)phosphoryl]acetyl]pyrrolidine-2-carboxylic acid	0	0	0	0	0	0	0	0	0	0	0	0	0	0	0	0	0	0	0	0	0	0	0	0	0	0	0	0	0	0	0	0	0	0	0	0	0	0	0	0	0	0	0	0
253	483.633	2.79825	AU224709 Fosinopril|(2S,4S)-4-cyclohexyl-1-[2-[(2-methyl-1-propanoyloxypropoxy)-(4-phenylbutyl)phosphoryl]acetyl]pyrrolidine-2-carboxylic acid		253_483.6327_2.80_AU224709 Fosinopril|(2S,4S)-4-cyclohexyl-1-[2-[(2-methyl-1-propanoyloxypropoxy)-(4-phenylbutyl)phosphoryl]acetyl]pyrrolidine-2-carboxylic acid	0	0	0	0	0	0	0	0	0	0	0	0	0	0	0	0	0	0	0	0	0	0	0	0	0	0	0	0	0	0	0	0	0	0	0	0	0	0	0	0	0	0	0	0
218	266.138	2.29276	LAUROYLCARNITINE		218_266.1377_2.29_LAUROYLCARNITINE	0	0	0	0.0101293	0	0	0	0	0	0	0	0	0	0	0	0	0	0	0.0422004	0.0604618	0.0326811	0.0780766	0.0924892	0.0650461	0.0893749	0.0721293	0.0445717	0.123082	0	0.089139	0	0.0571119	0	0	0	0.198632	0.0927303	0.0731828	0.0714643	0.142655	0.0795404	0.113345	0.075608	0.191077
473	286.175	2.11785	Leucine Enkephalin from NIST14		473_286.1749_2.12_Leucine Enkephalin from NIST14	0	0	0	0	0	0	0	0	0	0	0	0.00870891	0	0	0	0	0.0464345	0	0	0	0	0	0	0	0	0.00925315	0	0	0	0	0	0	0	0	0	0	0	0	0	0	0	0	0	0
242	502.984	2.97038	AU224709 Fosinopril|(2S,4S)-4-cyclohexyl-1-[2-[(2-methyl-1-propanoyloxypropoxy)-(4-phenylbutyl)phosphoryl]acetyl]pyrrolidine-2-carboxylic acid		242_502.9843_2.97_AU224709 Fosinopril|(2S,4S)-4-cyclohexyl-1-[2-[(2-methyl-1-propanoyloxypropoxy)-(4-phenylbutyl)phosphoryl]acetyl]pyrrolidine-2-carboxylic acid	0.0590558	0.0419869	0	0	0	0	0	0	0	0	0	0	0	0	0	0	0	0	0.00763799	0	0.121703	0	0	0	0	0.0740145	0	0	0	0	0.00872983	0.0435263	0	0.302299	0	0.0135517	0	0.498159	0	0.3186	0.183586	2.53259	0.0117971	0.00984269
507	476.371	4.82842	Oleoyl L-carnitine from NIST14		507_476.3714_4.83_Oleoyl L-carnitine from NIST14	0.0457225	0.0479096	0.0224266	0.0542128	0.0916882	0.0698132	0.020119	0.0668841	0.0458653	0.0964666	0.0284281	0.0903829	0.0150627	0.0137896	0.0305407	0	0.120947	0.0914938	0	0	0	0.0616062	0.0624536	0.040561	0	0.0465909	0	0	0	0.0216318	0	0	0.0142575	0	0	0.0499559	0	0	0	0	0	0	0	0
297	615.155	0.60524	Oxidized Glutathione		297_615.1551_0.61_Oxidized Glutathione	0.0240086	0.0293654	0.0265674	0.0112482	0.0134307	0	0.0186001	0.0145856	0.0105176	0.0391679	0.0219186	0.0402801	0.0645402	0.00709335	0.049155	0	0	0.0154147	0.00910961	0	0	0	0.0201892	0.0235376	0	0	0.0238119	0.0260618	0	0	0	0	0	0.0414874	0	0	0.021089	0	0.0194721	0	0.0946985	0	0	0.0354252
237	635.064	3.06154	AU224709 Fosinopril|(2S,4S)-4-cyclohexyl-1-[2-[(2-methyl-1-propanoyloxypropoxy)-(4-phenylbutyl)phosphoryl]acetyl]pyrrolidine-2-carboxylic acid		237_635.0643_3.06_AU224709 Fosinopril|(2S,4S)-4-cyclohexyl-1-[2-[(2-methyl-1-propanoyloxypropoxy)-(4-phenylbutyl)phosphoryl]acetyl]pyrrolidine-2-carboxylic acid	0.0360609	0.0255067	0	0	0	0	0	0	0	0	0	0	0	0	0	0	0	0	0	0	0.0564199	0	0	0	0	0.0522338	0	0	0	0	0	0.0301741	0	0.127313	0	0	0	0.294739	0	0.251097	0.122457	1.60458	0	0
468	371.112	0.529173	Hexanedioic acid, bis(2-ethylhexyl) ester from NIST14		468_371.1117_0.53_Hexanedioic acid, bis(2-ethylhexyl) ester from NIST14	0	0	0	0.0161933	0	0	0	0	0	0	0	0	0	0	0.0079979	0.00607073	0	0	0	0	0	0	0	0	0	0	0	0	0	0	0	0	0	0	0	0	0	0	0	0.0112398	0	0	0	0
244	649.741	3.06978	AU224709 Fosinopril|(2S,4S)-4-cyclohexyl-1-[2-[(2-methyl-1-propanoyloxypropoxy)-(4-phenylbutyl)phosphoryl]acetyl]pyrrolidine-2-carboxylic acid		244_649.7407_3.07_AU224709 Fosinopril|(2S,4S)-4-cyclohexyl-1-[2-[(2-methyl-1-propanoyloxypropoxy)-(4-phenylbutyl)phosphoryl]acetyl]pyrrolidine-2-carboxylic acid	0.0220148	0.0177969	0	0	0	0	0	0	0	0	0	0	0	0	0	0	0	0	0	0	0.0320557	0	0	0	0	0.0363513	0	0	0	0	0	0.0265125	0	0.109801	0	0	0	0.173626	0	0.166753	0.108615	1.08789	0	0
66	786.162	2.07426	FLAVIN ADENINE DINUCLEOTIDE	FLAVIN ADENINE DINUCLEOTIDE	66_786.1617_2.07_FLAVIN ADENINE DINUCLEOTIDE	0.0715323	0.0514931	0.0573604	0.0600042	0.0623835	0.0770204	0.0749548	0.0732216	0.0766469	0.0789867	0.0648833	0.0451645	0.0732641	0.04779	0.0670263	0.0538334	0.0529409	0.0636304	0.0611347	0.15743	0.0616609	0.0621795	0.0557708	0.104848	0.116896	0.132432	0.108942	0.092752	0.0885521	0.100696	0.103898	0.113135	0.0896181	0.105774	0.0866712	0.121135	0.0939003	0.0981566	0.0761011	0.0904686	0.126557	0.0671196	0.0449583	0.113821
31	504.298	4.52509	1-Myristoyl-sn-glycero-3-phosphocholine from NIST14	1-Pentadecanoyl-sn-glycero-3-phosphocholine from NIST14	31_504.2976_4.53_1-Pentadecanoyl-sn-glycero-3-phosphocholine from NIST14	0.625338	0.621193	0.607459	0.22464	0.36737	0.375094	0.564175	0.594066	0.503607	0.411734	0.607745	0.54957	0.635785	0.536376	0.699911	0.476176	0.256523	0.561271	0.490393	0.518157	0.371279	0.434178	0.49564	0.701795	0.578378	0.521867	0.431613	0.469844	0.446113	0.523055	0.580744	0.56696	0.592614	0.478529	0.3496	0.392919	0.454477	0.403664	0.486954	0.450084	0.773773	0.49433	0.747726	0.540298
289	326.195	2.27368	O-adipoylcarnitine		289_326.1951_2.27_O-adipoylcarnitine	0.0172308	0.00947656	0.0135173	0.0184228	0.0132218	0.0217851	0.0186118	0.0232576	0.0180662	0.0352509	0.0349568	0.0256663	0.0175055	0.0110095	0.0297483	0.0155098	0	0	0	0	0	0	0	0	0.00838386	0.00927448	0	0	0	0	0	0.0101723	0	0	0.00627601	0.0149181	0	0	0	0	0	0	0	0
[truncated: 231 more columns]
