# Supplementary material for: Limosilactobacillus reuteri normalizes blood–brain barrier dysfunction and neurodevelopment deficits associated with prenatal exposure to lipopolysaccharide
Source: Gut Microbes. 2023 Feb 17;15(1):2178800. doi: 10.1080/19490976.2023.2178800 (PMC9980478; doi:10.1080/19490976.2023.2178800)
Supplement: Supplemental Material [file KGMI_A_2178800_SM3235.zip › Table S2 ANOVA_table serum and brain pools.xls]

## Sheet: ANOVA_tables GM
One-way ANOVA - adjusted p-value (FDR) cutoff: 0.05
Brain - 2 week ANOVA							Brain - 12 week ANOVA									Serum - 2 week ANOVA								Serum - 12 week ANOVA
80 significant features							no features with p-value < 0.05, only 2 less than 0.1									77 significant features								only 8 features with p-value < 0.05, 11 less than 0.1
Feature ID	f.value	p.value	#NAME?	FDR	Fisher's LSD		Feature ID	f.value	p.value	#NAME?	FDR	Fisher's LSD			Feature ID	f.value	p.value	#NAME?	FDR	Fisher's LSD			Feature ID	f.value	p.value	#NAME?	FDR	Fisher's LSD
416_564.3046_4.32_1-Octadecanoyl-sn-glycero-3-phosphocholine from NIST14	86.779	1.92e-06	5.7165	0.00063579	Delivery to ween LPS - Added LPS; Delivery to ween LPS - Delivery to ween Reuteri; Delivery to ween LPS - SPF		271_488.3699_3.52_RP007302 Glycolithocholic acid|AC1N3NBH|2-[4-(3-hydroxy-10,13-dimethyl-2,3,4,5,6,7,8,9,11,12,14,15,16,17-tetradecahydro-1H-cyclopenta[a]phenanthren-17-yl)pentanoylamino]acetic acid	13.742	0.0003459	3.4611	0.090576	Added LPS - Delivery to ween LPS; Added LPS - Delivery to ween Reuteri; Added LPS - SPF			73_209.0925_1.14_Kynurenine	97.706	1.21e-06	5.9162	0.00043667	Delivery to ween LPS - Added LPS; Delivery to ween LPS - Delivery to ween Reuteri; Delivery to ween LPS - SPF			216_394.2934_4.17_LAUROYLCARNITINE	35.034	3.24e-06	5.489	0.0011612	SPF - Added LPS; SPF - Delivery to ween LPS; SPF - Delivery to ween Reuteri
184_542.3203_4.51_AC1NSO0W	36.476	5.15e-05	4.2878	0.0043203	Delivery to ween LPS - Added LPS; Delivery to ween Reuteri - Added LPS; SPF - Added LPS; Delivery to ween LPS - Delivery to ween Reuteri; Delivery to ween LPS - SPF		292_286.2005_2.93_OCTANOYLCARNITINE	12.297	0.00056966	3.2444	0.090576	Added LPS - Delivery to ween LPS; Added LPS - Delivery to ween Reuteri; Added LPS - SPF			270_534.3541_4.75_PR310844 LPC 18:2	64.66	5.96e-06	5.2248	0.0010727	Added LPS - Delivery to ween LPS; Delivery to ween Reuteri - Delivery to ween LPS; SPF - Delivery to ween LPS			431_528.3065_4.75_1-Palmitoyl-2-hydroxy-sn-glycero-3-phosphoethanolamine from NIST14	18.256	9.09e-05	4.0414	0.012485	Delivery to ween LPS - Added LPS; Added LPS - SPF; Delivery to ween LPS - Delivery to ween Reuteri; Delivery to ween LPS - SPF; Delivery to ween Reuteri - SPF
396_476.2761_4.30_1-Myristoyl-2-hydroxy-sn-glycero-3-phosphoethanolamine from NIST14	35.595	5.64e-05	4.2486	0.0043203	Delivery to ween LPS - Added LPS; SPF - Added LPS; Delivery to ween LPS - Delivery to ween Reuteri; Delivery to ween LPS - SPF										157_918.6495_3.59_""(2R,3S,6R)-6-((3R,5S,7R,8R,9S,10S,13R,14S,17R)-3,7-dihydroxy-10,13-dimethylhexadecahydro-1H-cyclopenta[a]phenanthren-17-yl)-3-hydroxy-2-methylheptanoic acid""	51.853	1.38e-05	4.8599	0.0016568	Added LPS - Delivery to ween LPS; Added LPS - Delivery to ween Reuteri; Added LPS - SPF			52_583.2538_3.81_Biliverdin from NIST14	17.733	0.00010462	3.9804	0.012485	Delivery to ween LPS - Added LPS; Delivery to ween LPS - Delivery to ween Reuteri; Delivery to ween LPS - SPF
445_614.3389_5.23_1-Stearoyl-2-hydroxy-sn-glycero-3-phosphocholine from NIST14	39.484	3.84e-05	4.4155	0.0043203	Delivery to ween LPS - Added LPS; Delivery to ween LPS - Delivery to ween Reuteri; Delivery to ween LPS - SPF										394_454.3282_4.35_1-Hexadecyl-sn-glycero-3-phosphocholine from NIST14	46.333	2.11e-05	4.6755	0.0019002	Delivery to ween LPS - Added LPS; Delivery to ween Reuteri - Added LPS; SPF - Added LPS; Delivery to ween LPS - Delivery to ween Reuteri; Delivery to ween LPS - SPF			465_380.2818_4.22_D-erythro-Sphingosine-1-phosphate from NIST14	15.23	0.00021532	3.6669	0.015724	SPF - Added LPS; SPF - Delivery to ween LPS; SPF - Delivery to ween Reuteri
477_440.2763_3.83_Lyso-PC(16:0) from NIST14	34.218	6.53e-05	4.1853	0.0043203	Delivery to ween LPS - Added LPS; Delivery to ween Reuteri - Added LPS; SPF - Added LPS; Delivery to ween LPS - Delivery to ween Reuteri; Delivery to ween LPS - SPF; SPF - Delivery to ween Reuteri										434_548.3694_4.96_1-Stearoyl-2-hydroxy-sn-glycero-3-phosphocholine from NIST14	30.08	0.00010463	3.9804	0.0066578	Added LPS - Delivery to ween LPS; Delivery to ween Reuteri - Delivery to ween LPS; SPF - Delivery to ween LPS; SPF - Delivery to ween Reuteri			208_452.3268_3.53_glycocholic acid	14.832	0.00024349	3.6135	0.015724	Delivery to ween LPS - Added LPS; Delivery to ween Reuteri - Added LPS; Delivery to ween LPS - SPF; Delivery to ween Reuteri - SPF
125_518.3227_4.35_PR310841 LPC 18:3	31.623	8.72e-05	4.0596	0.0048091	Delivery to ween LPS - Added LPS; Delivery to ween LPS - Delivery to ween Reuteri; Delivery to ween LPS - SPF										2_405.2624_3.51_""(R)-4-((3R,5S,8R,9S,10S,13R,14S,17R)-3-hydroxy-10,13-dimethyl-7,12-dioxohexadecahydro-1H-cyclopenta[a]phenanthren-17-yl)pentanoic acid""	29.125	0.00011766	3.9294	0.0066578	Delivery to ween LPS - Added LPS; Delivery to ween LPS - Delivery to ween Reuteri; Delivery to ween LPS - SPF			479_534.3901_5.07_Lyso-PC(16:0) from NIST14	14.581	0.00026352	3.5792	0.015724	Delivery to ween LPS - Added LPS; SPF - Added LPS; Delivery to ween LPS - Delivery to ween Reuteri; Delivery to ween LPS - SPF
66_786.1617_2.07_FLAVIN ADENINE DINUCLEOTIDE	27.909	0.00013733	3.8622	0.0064936	Delivery to ween LPS - Added LPS; Delivery to ween Reuteri - Added LPS; Added LPS - SPF; Delivery to ween LPS - SPF; Delivery to ween Reuteri - SPF										477_440.2763_3.83_Lyso-PC(16:0) from NIST14	27.943	0.00013673	3.8641	0.0066578	Added LPS - Delivery to ween LPS; Delivery to ween Reuteri - Delivery to ween LPS; SPF - Delivery to ween LPS			207_470.3400_3.52_GLYCOCHOLIC ACID	12.744	0.00048607	3.3133	0.024236	Delivery to ween LPS - Added LPS; Delivery to ween Reuteri - Added LPS; Delivery to ween LPS - SPF; Delivery to ween Reuteri - SPF
146_466.2938_4.02_Taurolithocholate	23.765	0.00024445	3.6118	0.0083687	Delivery to ween LPS - Added LPS; Delivery to ween LPS - Delivery to ween Reuteri; Delivery to ween LPS - SPF										290_472.3405_4.57_O-arachidonoylcarnitine	26.953	0.00015575	3.8076	0.0066578	Delivery to ween LPS - Added LPS; Delivery to ween LPS - Delivery to ween Reuteri; Delivery to ween LPS - SPF			13_508.3747_4.96_1-(1Z-Octadecenyl)-sn-glycero-3-phosphocholine from NIST14	12.438	0.00054159	3.2663	0.024236	Delivery to ween LPS - Added LPS; SPF - Added LPS; Delivery to ween LPS - Delivery to ween Reuteri; Delivery to ween LPS - SPF
225_588.3618_4.13_Lyso PC (20:5)	25.013	0.00020364	3.6911	0.0083687	Delivery to ween LPS - Added LPS; Delivery to ween Reuteri - Added LPS; SPF - Added LPS; Delivery to ween LPS - Delivery to ween Reuteri; SPF - Delivery to ween Reuteri										16_552.4008_5.85_1-Arachidoyl-2-hydroxy-sn-glycero-3-phosphocholine from NIST14	26.242	0.00017147	3.7658	0.0066578	Delivery to ween Reuteri - Added LPS; SPF - Added LPS; Delivery to ween Reuteri - Delivery to ween LPS; SPF - Delivery to ween LPS; SPF - Delivery to ween Reuteri			133_302.3044_4.41_SPHINGANINE	10.004	0.0013837	2.859	0.055041	Delivery to ween LPS - Added LPS; Added LPS - Delivery to ween Reuteri; Delivery to ween LPS - Delivery to ween Reuteri; Delivery to ween LPS - SPF
418_540.3049_4.34_1-Octadecanoyl-sn-glycero-3-phosphocholine from NIST14	23.541	0.00025283	3.5972	0.0083687	Delivery to ween LPS - Added LPS; Delivery to ween LPS - Delivery to ween Reuteri; Delivery to ween LPS - SPF										518_515.3142_3.32_taurohyocholic acid	25.695	0.00018494	3.733	0.0066578	Added LPS - Delivery to ween LPS; Added LPS - Delivery to ween Reuteri; SPF - Added LPS; SPF - Delivery to ween LPS; SPF - Delivery to ween Reuteri			425_435.2497_4.98_1-Oleoyl-L-.alpha.-lysophosphatidic acid from NIST14	8.6151	0.0025425	2.5947	0.09102	Delivery to ween LPS - Added LPS; Delivery to ween LPS - Delivery to ween Reuteri; Delivery to ween LPS - SPF
20_518.3201_4.69_1-Hexadecanoyl-sn-glycero-3-phosphocholine from NIST14	18.671	0.00056946	3.2445	0.011257	Delivery to ween LPS - Added LPS; Delivery to ween Reuteri - Added LPS; SPF - Added LPS; Delivery to ween LPS - Delivery to ween Reuteri; SPF - Delivery to ween Reuteri										404_462.2583_3.82_1-Myristoyl-sn-glycero-3-phosphocholine from NIST14	23.704	0.00024669	3.6078	0.0078403	Added LPS - Delivery to ween LPS; Delivery to ween Reuteri - Delivery to ween LPS; SPF - Delivery to ween LPS			271_488.3699_3.52_RP007302 Glycolithocholic acid|AC1N3NBH|2-[4-(3-hydroxy-10,13-dimethyl-2,3,4,5,6,7,8,9,11,12,14,15,16,17-tetradecahydro-1H-cyclopenta[a]phenanthren-17-yl)pentanoylamino]acetic acid	8.292	0.0029559	2.5293	0.096203	Delivery to ween LPS - Added LPS; Delivery to ween Reuteri - Added LPS; Delivery to ween LPS - SPF; Delivery to ween Reuteri - SPF
30_476.2734_4.69_1-Palmitoyl-2-hydroxy-sn-glycero-3-phosphoethanolamine from NIST14	18.59	0.00057815	3.238	0.011257	Delivery to ween LPS - Added LPS; Delivery to ween Reuteri - Added LPS; SPF - Added LPS; Delivery to ween LPS - Delivery to ween Reuteri; SPF - Delivery to ween Reuteri										429_506.3229_4.94_1-Palmitoyl-2-hydroxy-sn-glycero-3-phosphoethanolamine from NIST14	23.322	0.00026134	3.5828	0.0078403	Added LPS - Delivery to ween LPS; Delivery to ween Reuteri - Delivery to ween LPS; SPF - Delivery to ween LPS; Delivery to ween Reuteri - SPF
304_546.3536_4.70_PC(0:0/18:1); [M+H]+ C26H53N1O7P1	20.828	0.00038943	3.4096	0.011257	Delivery to ween LPS - Added LPS; SPF - Added LPS; Delivery to ween LPS - Delivery to ween Reuteri; Delivery to ween LPS - SPF										10_480.3460_4.85_1-(1Z-Hexadecenyl)-sn-glycero-3-phosphocholine from NIST14	22.518	0.00029595	3.5288	0.0081955	Delivery to ween LPS - Added LPS; Delivery to ween Reuteri - Added LPS; SPF - Added LPS; Delivery to ween LPS - Delivery to ween Reuteri; Delivery to ween LPS - SPF
383_590.3199_4.53_1-Heptadecanoyl-sn-glycero-3-phosphocholine from NIST14	19.147	0.000522	3.2823	0.011257	Delivery to ween LPS - Added LPS; SPF - Added LPS; Delivery to ween LPS - Delivery to ween Reuteri; Delivery to ween LPS - SPF										271_488.3699_3.52_RP007302 Glycolithocholic acid|AC1N3NBH|2-[4-(3-hydroxy-10,13-dimethyl-2,3,4,5,6,7,8,9,11,12,14,15,16,17-tetradecahydro-1H-cyclopenta[a]phenanthren-17-yl)pentanoylamino]acetic acid	22.006	0.00032099	3.4935	0.0082539	Delivery to ween LPS - Added LPS; Added LPS - SPF; Delivery to ween LPS - Delivery to ween Reuteri; Delivery to ween LPS - SPF; Delivery to ween Reuteri - SPF
428_566.3200_4.53_1-Palmitoyl-2-glutaryl phosphatidylcholine from NIST14	19.226	0.00051464	3.2885	0.011257	Delivery to ween LPS - Added LPS; SPF - Added LPS; Delivery to ween LPS - Delivery to ween Reuteri; Delivery to ween LPS - SPF										21_482.3590_4.83_1-Hexadecyl-sn-glycero-3-phosphocholine from NIST14	19.021	0.00053409	3.2724	0.012735	Delivery to ween LPS - Added LPS; Delivery to ween LPS - Delivery to ween Reuteri; Delivery to ween LPS - SPF
444_544.3360_4.84_1-Stearoyl-2-hydroxy-sn-glycero-3-phosphocholine from NIST14	20.017	0.00044736	3.3493	0.011257	Delivery to ween LPS - Added LPS; Delivery to ween Reuteri - Added LPS; SPF - Added LPS; Delivery to ween LPS - Delivery to ween Reuteri; Delivery to ween LPS - SPF										98_478.2914_4.51_NCGC00380283-01!4-[5-[[4-[5-[acetyl(hydroxy)amino]pentylamino]-4-oxobutanoyl]-hydroxyamino]pentylamino]-4-oxobutanoic acid	18.704	0.00056599	3.2472	0.012735	Added LPS - Delivery to ween LPS; Delivery to ween Reuteri - Delivery to ween LPS; SPF - Delivery to ween LPS; Delivery to ween Reuteri - SPF
451_276.1984_3.64_3-Hydroxydodecanoic acid from NIST14	19.467	0.00049287	3.3073	0.011257	Delivery to ween LPS - Added LPS; SPF - Added LPS; SPF - Delivery to ween LPS; SPF - Delivery to ween Reuteri										111_400.3409_4.74_Palmitoylcarnitine - eV	17.269	0.00074443	3.1282	0.015764	Delivery to ween LPS - Added LPS; Delivery to ween LPS - Delivery to ween Reuteri; Delivery to ween LPS - SPF
276_398.3253_4.50_Myristoylcarnitine - eV	17.8	0.00067123	3.1731	0.011693	Delivery to ween LPS - Added LPS; SPF - Added LPS; Delivery to ween LPS - Delivery to ween Reuteri; Delivery to ween LPS - SPF; SPF - Delivery to ween Reuteri										355_760.4821_4.17_1-(9Z-Octadecenoyl)-2-tetradecanoyl-sn-glycero-3-phosphocholine from NIST14	16.804	0.00081705	3.0878	0.016341	Delivery to ween LPS - Added LPS; Delivery to ween Reuteri - Added LPS; Delivery to ween LPS - SPF; Delivery to ween Reuteri - SPF
510_422.3255_4.42_Palmitoylcarnitine from NIST14	17.892	0.0006594	3.1809	0.011693	Delivery to ween LPS - Added LPS; SPF - Added LPS; Delivery to ween LPS - Delivery to ween Reuteri; Delivery to ween LPS - SPF										145_464.2821_3.23_taurohyodeoxycholic acid	16.319	0.0009024	3.0446	0.017098	Added LPS - Delivery to ween LPS; SPF - Added LPS; Delivery to ween Reuteri - Delivery to ween LPS; SPF - Delivery to ween LPS
206_831.5755_3.94_GalCer(d18:2/20:1); [M+H]+ C44H82N1O8	15.329	0.001114	2.9531	0.013247	SPF - Added LPS; SPF - Delivery to ween LPS; SPF - Delivery to ween Reuteri										441_538.3853_5.50_1-Stearoyl-2-hydroxy-sn-glycero-3-phosphocholine from NIST14	15.449	0.0010851	2.9645	0.018535	Delivery to ween Reuteri - Added LPS; SPF - Added LPS; Delivery to ween Reuteri - Delivery to ween LPS; SPF - Delivery to ween LPS
22_426.2606_4.23_1-Myristoyl-2-hydroxy-sn-glycero-3-phosphoethanolamine from NIST14	16.286	0.00090846	3.0417	0.013247	Delivery to ween LPS - Added LPS; SPF - Added LPS; Delivery to ween LPS - Delivery to ween Reuteri; Delivery to ween LPS - SPF										3_480.2769_2.96_""2-((4R)-4-((3R,5R,6S,7R,9S,10R,13R,14S,17R)-3,6,7-trihydroxy-10,13-dimethylhexadecahydro-1H-cyclopenta[a]phenanthren-17-yl)pentanamido)ethane-1-sulfonic acid""	15.068	0.0011798	2.9282	0.018535	Added LPS - Delivery to ween LPS; Delivery to ween Reuteri - Delivery to ween LPS; SPF - Delivery to ween LPS
23_490.2891_4.25_1-Myristoyl-sn-glycero-3-phosphocholine from NIST14	15.821	0.0010019	2.9992	0.013247	Delivery to ween LPS - Added LPS; Delivery to ween LPS - Delivery to ween Reuteri; Delivery to ween LPS - SPF										287_304.1746_2.04_O-adipoylcarnitine	15.058	0.0011824	2.9272	0.018535	Delivery to ween LPS - Added LPS; Delivery to ween LPS - Delivery to ween Reuteri; Delivery to ween LPS - SPF
24_468.3071_4.25_1-Myristoyl-sn-glycero-3-phosphocholine from NIST14	15.225	0.0011396	2.9432	0.013247	Delivery to ween LPS - Added LPS; SPF - Added LPS; Delivery to ween LPS - Delivery to ween Reuteri; Delivery to ween LPS - SPF										368_504.3071_4.69_1-(9Z-Octadecenoyl)-sn-glycero-3-phosphoethanolamine from NIST14	15.051	0.0011842	2.9266	0.018535	Added LPS - Delivery to ween LPS; Added LPS - SPF; Delivery to ween Reuteri - Delivery to ween LPS; SPF - Delivery to ween LPS
287_304.1746_2.04_O-adipoylcarnitine	14.989	0.0012006	2.9206	0.013247	Delivery to ween LPS - Added LPS; SPF - Added LPS; Delivery to ween LPS - Delivery to ween Reuteri; SPF - Delivery to ween Reuteri										506_444.3668_4.70_Oleoyl L-carnitine from NIST14	14.723	0.0012746	2.8946	0.01912	Delivery to ween LPS - Added LPS; SPF - Added LPS; Delivery to ween LPS - Delivery to ween Reuteri; Delivery to ween LPS - SPF
384_558.3514_5.06_1-Heptadecanoyl-sn-glycero-3-phosphocholine from NIST14	15.915	0.00098197	3.0079	0.013247	Delivery to ween LPS - Added LPS; Delivery to ween LPS - Delivery to ween Reuteri; Delivery to ween LPS - SPF										148_517.3294_3.22_TAUROURSODEOXYCHOLIC ACID	14.357	0.0013856	2.8583	0.019281	Added LPS - Delivery to ween LPS; Added LPS - Delivery to ween Reuteri; Delivery to ween Reuteri - Delivery to ween LPS; SPF - Delivery to ween LPS
395_500.2759_4.30_1-Myristoyl-2-hydroxy-sn-glycero-3-phosphoethanolamine from NIST14	16.351	0.0008963	3.0475	0.013247	Delivery to ween LPS - Added LPS; Delivery to ween LPS - Delivery to ween Reuteri; Delivery to ween LPS - SPF										277_412.3409_4.65_Myristoylcarnitine - eV	14.299	0.0014043	2.8526	0.019281	Delivery to ween LPS - Added LPS; Delivery to ween LPS - Delivery to ween Reuteri; Delivery to ween LPS - SPF
421_545.3392_4.84_1-Octadecanoyl-sn-glycero-3-phosphocholine from NIST14	15.507	0.0010716	2.97	0.013247	Delivery to ween LPS - Added LPS; SPF - Added LPS; Delivery to ween LPS - Delivery to ween Reuteri; Delivery to ween LPS - SPF										139_538.2797_2.96_Taurocholic acid from NIST14	14.118	0.0014649	2.8342	0.019281	Added LPS - Delivery to ween LPS; Delivery to ween Reuteri - Delivery to ween LPS; SPF - Delivery to ween LPS
472_219.0968_0.60_L-.gamma.-Glutamyl-L-glutamic Acid from NIST14	15.046	0.0011856	2.9261	0.013247	Added LPS - Delivery to ween LPS; Added LPS - Delivery to ween Reuteri; SPF - Delivery to ween LPS; SPF - Delivery to ween Reuteri										26_550.3849_5.31_1-O-Hexadecyl-2-O-(2E-butenoyl)-sn-glyceryl-3-phosphocholine from NIST14	14.018	0.0014997	2.824	0.019281	Added LPS - Delivery to ween LPS; SPF - Added LPS; Delivery to ween Reuteri - Delivery to ween LPS; SPF - Delivery to ween LPS
506_444.3668_4.70_Oleoyl L-carnitine from NIST14	15.078	0.0011772	2.9292	0.013247	Delivery to ween LPS - Added LPS; SPF - Added LPS; Delivery to ween LPS - Delivery to ween Reuteri; SPF - Delivery to ween Reuteri										222_251.1022_2.49_L-kynurenine	13.617	0.0016497	2.7826	0.020092	Delivery to ween LPS - Added LPS; Delivery to ween LPS - Delivery to ween Reuteri; Delivery to ween LPS - SPF
98_478.2914_4.51_NCGC00380283-01!4-[5-[[4-[5-[acetyl(hydroxy)amino]pentylamino]-4-oxobutanoyl]-hydroxyamino]pentylamino]-4-oxobutanoic acid	16.592	0.00085301	3.069	0.013247	Delivery to ween LPS - Added LPS; Delivery to ween Reuteri - Added LPS; SPF - Added LPS; Delivery to ween LPS - Delivery to ween Reuteri; Delivery to ween LPS - SPF										361_523.3473_4.54_1-(9Z-Octadecenoyl)-sn-glycero-3-phosphocholine from NIST14	13.556	0.0016744	2.7762	0.020092	Added LPS - Delivery to ween LPS; Added LPS - SPF; Delivery to ween Reuteri - Delivery to ween LPS; SPF - Delivery to ween LPS
157_918.6495_3.59_""(2R,3S,6R)-6-((3R,5S,7R,8R,9S,10S,13R,14S,17R)-3,7-dihydroxy-10,13-dimethylhexadecahydro-1H-cyclopenta[a]phenanthren-17-yl)-3-hydroxy-2-methylheptanoic acid""	14.297	0.001405	2.8523	0.01371	Delivery to ween LPS - Added LPS; Delivery to ween Reuteri - Added LPS; SPF - Added LPS; Delivery to ween LPS - SPF										71_206.0827_2.75_INDOLELACTIC ACID	13.065	0.0018889	2.7238	0.021936	Delivery to ween LPS - Added LPS; Delivery to ween LPS - Delivery to ween Reuteri; Delivery to ween LPS - SPF
288_326.1952_2.40_O-adipoylcarnitine	14.424	0.0013643	2.8651	0.01371	Delivery to ween Reuteri - Added LPS; Delivery to ween Reuteri - Delivery to ween LPS; Delivery to ween Reuteri - SPF										514_1053.6424_3.23_taurocholic acid	12.792	0.0020227	2.6941	0.022755	Added LPS - Delivery to ween LPS; Delivery to ween Reuteri - Delivery to ween LPS; SPF - Delivery to ween LPS
394_454.3282_4.35_1-Hexadecyl-sn-glycero-3-phosphocholine from NIST14	14.291	0.0014069	2.8517	0.01371	Delivery to ween LPS - Added LPS; Delivery to ween LPS - Delivery to ween Reuteri; Delivery to ween LPS - SPF										17_412.2453_3.42_1-Decanoyl-2-hydroxy-sn-glycero-3-phosphocholine from NIST14	12.65	0.0020973	2.6783	0.022879	Added LPS - Delivery to ween LPS; Delivery to ween Reuteri - Delivery to ween LPS; SPF - Delivery to ween LPS; Delivery to ween Reuteri - SPF
85_542.3225_4.32_Lyso PC (20:5)	14.287	0.0014082	2.8513	0.01371	Delivery to ween LPS - Added LPS; Delivery to ween LPS - Delivery to ween Reuteri; Delivery to ween LPS - SPF										6_482.2925_3.21_""2-((4R)-4-((3R,5S,7R,9S,10S,13R,14S,17R)-3,7-dihydroxy-10,13-dimethylhexadecahydro-1H-cyclopenta[a]phenanthren-17-yl)pentanamido)ethane-1-sulfonic acid""	12.467	0.0021988	2.6578	0.023281	Added LPS - Delivery to ween LPS; Delivery to ween Reuteri - Delivery to ween LPS; SPF - Delivery to ween LPS
381_516.3045_4.39_1-Heptadecanoyl-sn-glycero-3-phosphocholine from NIST14	13.833	0.0015667	2.805	0.014817	Delivery to ween LPS - Added LPS; Delivery to ween LPS - Delivery to ween Reuteri; Delivery to ween LPS - SPF										479_534.3901_5.07_Lyso-PC(16:0) from NIST14	12.062	0.0024448	2.6118	0.024249	SPF - Added LPS; SPF - Delivery to ween LPS; SPF - Delivery to ween Reuteri
289_326.1951_2.27_O-adipoylcarnitine	13.539	0.0016811	2.7744	0.015039	Delivery to ween Reuteri - Added LPS; Delivery to ween Reuteri - Delivery to ween LPS; Delivery to ween Reuteri - SPF										138_533.3243_2.97_TAUROCHOLIC ACID	12.059	0.0024469	2.6114	0.024249	Added LPS - Delivery to ween LPS; Delivery to ween Reuteri - Delivery to ween LPS; SPF - Delivery to ween LPS
443_492.3076_4.17_1-Stearoyl-2-hydroxy-sn-glycero-3-phosphocholine from NIST14	13.539	0.001681	2.7744	0.015039	Delivery to ween LPS - Added LPS; Delivery to ween LPS - Delivery to ween Reuteri; Delivery to ween LPS - SPF										443_492.3076_4.17_1-Stearoyl-2-hydroxy-sn-glycero-3-phosphocholine from NIST14	11.931	0.0025317	2.5966	0.024249	Delivery to ween Reuteri - Added LPS; Delivery to ween Reuteri - Delivery to ween LPS; Delivery to ween Reuteri - SPF
364_543.3262_4.32_1-(9Z-Octadecenoyl)-sn-glycero-3-phosphocholine from NIST14	13.26	0.0017996	2.7448	0.015274	Delivery to ween LPS - Added LPS; Delivery to ween LPS - Delivery to ween Reuteri; Delivery to ween LPS - SPF										142_498.2874_2.97_taurohyocholic acid	11.891	0.0025597	2.5918	0.024249	Added LPS - Delivery to ween LPS; Delivery to ween Reuteri - Delivery to ween LPS; SPF - Delivery to ween LPS
84_494.3227_4.39_Lyso PC (16:1)	13.342	0.0017639	2.7535	0.015274	Delivery to ween LPS - Added LPS; Delivery to ween LPS - Delivery to ween Reuteri; Delivery to ween LPS - SPF										141_516.2985_2.97_taurohyocholic acid	11.591	0.0027763	2.5565	0.025628	Added LPS - Delivery to ween LPS; Delivery to ween Reuteri - Delivery to ween LPS; SPF - Delivery to ween LPS
178_231.1408_3.24_10-HYDROXYDECANOATE	12.977	0.0019307	2.7143	0.015882	SPF - Added LPS; SPF - Delivery to ween LPS; SPF - Delivery to ween Reuteri										433_508.3380_5.28_1-Palmitoyl-2-hydroxy-sn-glycero-3-phosphoethanolamine from NIST14	11.124	0.0031625	2.5	0.028391	Added LPS - Delivery to ween LPS; Delivery to ween Reuteri - Delivery to ween LPS; SPF - Delivery to ween LPS
511_450.3562_4.73_Palmitoylcarnitine from NIST14	12.902	0.0019673	2.7061	0.015882	Delivery to ween LPS - Added LPS; Delivery to ween Reuteri - Added LPS; SPF - Added LPS; Delivery to ween LPS - SPF										185_245.1598_0.68_ACETYL ARGININE - 40.0 eV	10.965	0.0033096	2.4802	0.028391	Delivery to ween LPS - Added LPS; Delivery to ween LPS - Delivery to ween Reuteri; Delivery to ween LPS - SPF
37_468.3673_3.99_3.alpha.,7.alpha.,12.alpha.-Trihydroxycholestanoic acid from NIST14	12.75	0.0020445	2.6894	0.016113	Delivery to ween LPS - Added LPS; SPF - Added LPS; Delivery to ween LPS - Delivery to ween Reuteri; SPF - Delivery to ween Reuteri										108_613.1571_0.61_Oxidized Glutathione	10.962	0.0033123	2.4799	0.028391	Added LPS - Delivery to ween LPS; Added LPS - Delivery to ween Reuteri; Added LPS - SPF
295_276.1796_2.01_OCTANOYLCARNITINE	12.526	0.0021651	2.6645	0.016287	Added LPS - Delivery to ween LPS; SPF - Added LPS; SPF - Delivery to ween LPS; SPF - Delivery to ween Reuteri										280_334.1389_2.31_N-ACETYL-D-TRYPTOPHAN	10.786	0.0034843	2.4579	0.029171	Added LPS - Delivery to ween LPS; Delivery to ween Reuteri - Delivery to ween LPS; SPF - Delivery to ween LPS
362_530.3206_4.61_1-(9Z-Octadecenoyl)-sn-glycero-3-phosphocholine from NIST14	12.543	0.0021558	2.6664	0.016287	Delivery to ween LPS - Added LPS; Delivery to ween LPS - Delivery to ween Reuteri; Delivery to ween LPS - SPF										419_592.3360_4.64_1-Octadecanoyl-sn-glycero-3-phosphocholine from NIST14	10.487	0.0038038	2.4198	0.031122	Added LPS - Delivery to ween LPS; Delivery to ween Reuteri - Delivery to ween LPS; SPF - Delivery to ween LPS
105_426.3565_4.81_Oleoyl L-carnitine from NIST14	12.329	0.0022792	2.6422	0.016634	Delivery to ween LPS - Added LPS; SPF - Added LPS; Delivery to ween LPS - Delivery to ween Reuteri										369_548.2730_4.51_1-(9Z-Octadecenoyl)-sn-glycero-3-phosphoethanolamine from NIST14	10.326	0.0039917	2.3988	0.031934	Added LPS - Delivery to ween LPS; Added LPS - SPF; Delivery to ween Reuteri - Delivery to ween LPS
15_502.2892_4.81_1-(9Z-Octadecenoyl)-sn-glycero-3-phosphoethanolamine from NIST14	12.193	0.0023619	2.6267	0.016634	Delivery to ween LPS - Added LPS; Delivery to ween Reuteri - Added LPS; SPF - Added LPS; Delivery to ween LPS - Delivery to ween Reuteri										12_508.3748_5.37_1-(1Z-Octadecenyl)-sn-glycero-3-phosphocholine from NIST14	10.15	0.0042102	2.3757	0.03295	Delivery to ween LPS - Added LPS; Delivery to ween Reuteri - Added LPS; SPF - Added LPS
215_246.1692_2.23_LAUROYLCARNITINE	12.215	0.002348	2.6293	0.016634	Delivery to ween LPS - Added LPS; Delivery to ween LPS - Delivery to ween Reuteri; Delivery to ween LPS - SPF										207_470.3400_3.52_GLYCOCHOLIC ACID	10.017	0.0043848	2.3581	0.033585	Delivery to ween LPS - Added LPS; Added LPS - SPF; Delivery to ween LPS - Delivery to ween Reuteri; Delivery to ween LPS - SPF
29_454.2915_4.69_1-Palmitoyl-2-hydroxy-sn-glycero-3-phosphoethanolamine from NIST14	10.71	0.0035625	2.4482	0.024566	Delivery to ween LPS - Added LPS; SPF - Added LPS; Delivery to ween LPS - Delivery to ween Reuteri										383_590.3199_4.53_1-Heptadecanoyl-sn-glycero-3-phosphocholine from NIST14	9.9272	0.0045076	2.3461	0.033807	Added LPS - Delivery to ween Reuteri; Delivery to ween LPS - Delivery to ween Reuteri; SPF - Delivery to ween Reuteri
149_438.2965_4.83_TOP 8 Psoriasis feature - Unknown FeatureID=4262	10.595	0.0036844	2.4336	0.024889	Delivery to ween LPS - Added LPS; Delivery to ween Reuteri - Added LPS; SPF - Added LPS; Delivery to ween LPS - Delivery to ween Reuteri										87_510.3907_5.39_Lyso-PAF C-18 from NIST14	9.8471	0.004621	2.3353	0.03395	Delivery to ween LPS - Added LPS; Delivery to ween Reuteri - Added LPS; SPF - Added LPS
424_608.3891_5.07_1-O-Hexadecyl-2-O-(2E-butenoyl)-sn-glyceryl-3-phosphocholine from NIST14	10.499	0.0037906	2.4213	0.025094	Delivery to ween LPS - Added LPS; Delivery to ween LPS - Delivery to ween Reuteri; Delivery to ween LPS - SPF										68_307.0822_0.61_Glutathione, oxidized from NIST14	9.6933	0.0048492	2.3143	0.034362	Added LPS - Delivery to ween LPS; Added LPS - Delivery to ween Reuteri; Added LPS - SPF
432_452.2760_4.36_1-Palmitoyl-2-hydroxy-sn-glycero-3-phosphoethanolamine from NIST14	10.232	0.0041069	2.3865	0.026654	Delivery to ween LPS - Added LPS; SPF - Added LPS; Delivery to ween LPS - Delivery to ween Reuteri										135_533.3242_3.23_TAUROCHOLIC ACID	9.681	0.004868	2.3127	0.034362	Added LPS - Delivery to ween LPS; Delivery to ween Reuteri - Delivery to ween LPS; SPF - Delivery to ween LPS
93_241.1537_0.83_N,N-dimethyl-proline-proline betaine	9.9978	0.0044105	2.3555	0.028074	Added LPS - Delivery to ween LPS; Added LPS - Delivery to ween Reuteri; SPF - Delivery to ween LPS; SPF - Delivery to ween Reuteri										125_518.3227_4.35_PR310841 LPC 18:3	9.51	0.0051398	2.2891	0.035583	Added LPS - Delivery to ween LPS; Delivery to ween Reuteri - Delivery to ween LPS; SPF - Delivery to ween LPS; Delivery to ween Reuteri - SPF
420_594.3515_4.89_1-Octadecanoyl-sn-glycero-3-phosphocholine from NIST14	9.8465	0.004622	2.3352	0.028866	Delivery to ween LPS - Added LPS; Delivery to ween LPS - Delivery to ween Reuteri; Delivery to ween LPS - SPF										29_454.2915_4.69_1-Palmitoyl-2-hydroxy-sn-glycero-3-phosphoethanolamine from NIST14	9.4377	0.0052603	2.279	0.03573	Added LPS - Delivery to ween LPS; Delivery to ween Reuteri - Delivery to ween LPS; SPF - Delivery to ween LPS; Delivery to ween Reuteri - SPF
272_523.2980_4.71_RP012102 PC(16:0/0:0)|Palmitoyllysolectithin|(3-hexadecanoyloxy-2-hydroxypropyl) 2-(trimethylazaniumyl)ethyl phosphate	9.7338	0.0047878	2.3199	0.029347	Delivery to ween LPS - Added LPS; SPF - Added LPS; Delivery to ween LPS - Delivery to ween Reuteri										136_498.2873_3.23_taurocholic acid	9.3617	0.0053907	2.2684	0.03587	Added LPS - Delivery to ween LPS; Delivery to ween Reuteri - Delivery to ween LPS; SPF - Delivery to ween LPS
361_523.3473_4.54_1-(9Z-Octadecenoyl)-sn-glycero-3-phosphocholine from NIST14	9.5183	0.005126	2.2902	0.030849	Delivery to ween LPS - Added LPS; Delivery to ween LPS - Delivery to ween Reuteri; Delivery to ween LPS - SPF										169_532.2927_3.02_""2-((6R)-3-hydroxy-2-methyl-6-((3R,5S,7R,8R,9S,10S,12S,13R,14S,17R)-3,7,12-trihydroxy-10,13-dimethylhexadecahydro-1H-cyclopenta[a]phenanthren-17-yl)heptanamido)ethane-1-sulfonic acid""	9.311	0.0054801	2.2612	0.03587	Added LPS - Delivery to ween LPS; Added LPS - SPF; Delivery to ween Reuteri - Delivery to ween LPS; Delivery to ween Reuteri - SPF
25_504.3043_5.19_1-Octadecanoyl-sn-glycero-3-phosphoethanolamine from NIST14	9.3975	0.0053288	2.2734	0.030944	Delivery to ween LPS - Added LPS; Delivery to ween Reuteri - Added LPS; SPF - Added LPS										380_572.3672_5.31_1-Heptadecanoyl-sn-glycero-3-phosphocholine from NIST14	9.1054	0.0058618	2.232	0.037683	SPF - Added LPS; SPF - Delivery to ween LPS; SPF - Delivery to ween Reuteri
368_504.3071_4.69_1-(9Z-Octadecenoyl)-sn-glycero-3-phosphoethanolamine from NIST14	9.4523	0.0052356	2.281	0.030944	Delivery to ween LPS - Added LPS; SPF - Added LPS; Delivery to ween LPS - Delivery to ween Reuteri										517_517.3015_3.23_TAUROCHOLIC ACID	9.0239	0.0060225	2.2202	0.038037	Added LPS - Delivery to ween LPS; Delivery to ween Reuteri - Delivery to ween LPS; SPF - Delivery to ween LPS
33_546.3512_5.19_1-Stearoyl-2-hydroxy-sn-glycero-3-phosphocholine from NIST14	9.3337	0.0054399	2.2644	0.031045	Delivery to ween LPS - Added LPS; SPF - Added LPS; Delivery to ween LPS - Delivery to ween Reuteri										344_526.2911_4.51_PE(22:6/0:0); [M+H]+ C27H45N1O7P1	8.905	0.0062665	2.203	0.038895	Added LPS - Delivery to ween LPS; Delivery to ween Reuteri - Delivery to ween LPS; Delivery to ween Reuteri - SPF
349_526.3117_5.32_PS(18:0/0:0); [M+H]+ C24H49N1O9P1	8.9794	0.0061123	2.2138	0.034291	Delivery to ween LPS - Added LPS; Delivery to ween Reuteri - Added LPS; SPF - Added LPS; Delivery to ween LPS - Delivery to ween Reuteri										276_398.3253_4.50_Myristoylcarnitine - eV	8.7796	0.0065375	2.1846	0.03989	Delivery to ween LPS - Added LPS; Delivery to ween LPS - Delivery to ween Reuteri; Delivery to ween LPS - SPF
513_310.1757_0.81_Pro-Pro-Lys from NIST14	8.8967	0.0062841	2.2018	0.034667	Added LPS - Delivery to ween LPS; Added LPS - Delivery to ween Reuteri; SPF - Delivery to ween LPS; SPF - Delivery to ween Reuteri										33_546.3512_5.19_1-Stearoyl-2-hydroxy-sn-glycero-3-phosphocholine from NIST14	8.6783	0.0067672	2.1696	0.040603	Added LPS - Delivery to ween LPS; Delivery to ween Reuteri - Delivery to ween LPS; SPF - Delivery to ween LPS
111_400.3409_4.74_Palmitoylcarnitine - eV	8.6477	0.0068385	2.165	0.036009	Delivery to ween LPS - Added LPS; SPF - Added LPS; Delivery to ween LPS - Delivery to ween Reuteri; SPF - Delivery to ween Reuteri										418_540.3049_4.34_1-Octadecanoyl-sn-glycero-3-phosphocholine from NIST14	8.5997	0.0069523	2.1579	0.040624	Added LPS - Delivery to ween LPS; Delivery to ween Reuteri - Delivery to ween LPS; SPF - Delivery to ween LPS
41_217.1286_0.57_ACETYL ARGININE - 40.0 eV	8.709	0.0066967	2.1741	0.036009	Added LPS - Delivery to ween LPS; Added LPS - Delivery to ween Reuteri; SPF - Delivery to ween LPS										167_1048.6145_2.98_""2-((4R)-4-((3R,5R,6S,7R,9S,10R,13R,14S,17R)-3,6,7-trihydroxy-10,13-dimethylhexadecahydro-1H-cyclopenta[a]phenanthren-17-yl)pentanamido)ethane-1-sulfonic acid""	8.5466	0.007081	2.1499	0.040624	SPF - Added LPS; Delivery to ween Reuteri - Delivery to ween LPS; SPF - Delivery to ween LPS
86_568.3380_4.53_Lyso PC (22:6)	8.6413	0.0068537	2.1641	0.036009	Delivery to ween LPS - Added LPS; SPF - Added LPS; Delivery to ween LPS - Delivery to ween Reuteri; Delivery to ween LPS - SPF										435_540.3655_4.78_1-Stearoyl-2-hydroxy-sn-glycero-3-phosphocholine from NIST14	8.5351	0.0071093	2.1482	0.040624	Added LPS - Delivery to ween LPS; Delivery to ween Reuteri - Added LPS; Delivery to ween Reuteri - Delivery to ween LPS; SPF - Delivery to ween LPS
129_218.1380_0.81_Propionylcarnitine - 40.00 eV	8.5687	0.0070273	2.1532	0.036024	Added LPS - Delivery to ween LPS; Added LPS - Delivery to ween Reuteri; SPF - Delivery to ween Reuteri										140_500.3034_3.59_Taurodeoxycholic acid - 40.0 eV	8.4314	0.0073706	2.1325	0.04146	Delivery to ween Reuteri - Added LPS; SPF - Added LPS; Delivery to ween Reuteri - Delivery to ween LPS; SPF - Delivery to ween LPS
212_176.1022_0.50_L-(+)-Arginine - 40.0 eV	8.4375	0.0073549	2.1334	0.036024	Added LPS - Delivery to ween LPS; Added LPS - Delivery to ween Reuteri; Added LPS - SPF										78_205.0967_2.04_L-Tryptophan from NIST14	8.3199	0.0076652	2.1155	0.042453	Delivery to ween LPS - Added LPS; Delivery to ween LPS - Delivery to ween Reuteri; Delivery to ween LPS - SPF
300_360.2737_3.57_Palmitoylcarnitine - eV	8.5403	0.0070965	2.149	0.036024	SPF - Added LPS; SPF - Delivery to ween LPS; SPF - Delivery to ween Reuteri										333_755.4590_4.86_PC(P-18:0/22:6); [M+H]+ C48H85N1O7P1	8.167	0.0080931	2.0919	0.04391	Added LPS - Delivery to ween LPS; Added LPS - Delivery to ween Reuteri; Added LPS - SPF
502_424.3410_4.59_Oleoyl L-carnitine from NIST14	8.4198	0.0074006	2.1307	0.036024	Delivery to ween LPS - Added LPS; Delivery to ween Reuteri - Added LPS; SPF - Added LPS										297_615.1551_0.61_Oxidized Glutathione	8.1399	0.0081721	2.0877	0.04391	Added LPS - Delivery to ween LPS; Added LPS - Delivery to ween Reuteri; Added LPS - SPF
507_476.3714_4.83_Oleoyl L-carnitine from NIST14	8.4719	0.0072671	2.1386	0.036024	Delivery to ween LPS - Added LPS; Delivery to ween Reuteri - Added LPS; SPF - Added LPS										515_549.3192_3.03_TAUROCHOLIC ACID	8.0915	0.0083156	2.0801	0.044024	Added LPS - Delivery to ween LPS; Added LPS - SPF; Delivery to ween Reuteri - Delivery to ween LPS; Delivery to ween Reuteri - SPF
500_388.3049_3.95_Oleoyl L-carnitine from NIST14	8.1564	0.008124	2.0902	0.038972	SPF - Added LPS; SPF - Delivery to ween LPS; SPF - Delivery to ween Reuteri										301_386.3254_4.55_Palmitoylcarnitine - eV	8.005	0.0085798	2.0665	0.044764	Delivery to ween LPS - Added LPS; Delivery to ween LPS - Delivery to ween Reuteri; Delivery to ween LPS - SPF
342_502.2913_4.52_PE(20:4/0:0); [M+H]+ C25H45N1O7P1	8.1158	0.0082433	2.0839	0.038979	Delivery to ween LPS - Added LPS; SPF - Added LPS; Delivery to ween LPS - Delivery to ween Reuteri										39_298.0959_2.01_5'-METHYLTHIOADENOSINE	7.7714	0.0093477	2.0293	0.047037	Delivery to ween LPS - Added LPS; Delivery to ween LPS - Delivery to ween Reuteri; Delivery to ween LPS - SPF
32_482.3228_4.48_1-Pentadecanoyl-sn-glycero-3-phosphocholine from NIST14	8.0431	0.0084621	2.0725	0.03945	Delivery to ween LPS - Added LPS; Delivery to ween LPS - Delivery to ween Reuteri; Delivery to ween LPS - SPF										143_1031.5877_2.97_taurohyocholic acid	7.7605	0.0093854	2.0275	0.047037	SPF - Added LPS; Delivery to ween Reuteri - Delivery to ween LPS; SPF - Delivery to ween LPS
162_821.6054_3.90_""(R)-4-((3R,5R,8S,9S,10R,13R,14S,17R)-3-hydroxy-10,13-dimethyl-6-oxohexadecahydro-1H-cyclopenta[a]phenanthren-17-yl)pentanoic acid""	7.9209	0.008847	2.0532	0.040097	Delivery to ween LPS - Added LPS; Delivery to ween Reuteri - Added LPS; SPF - Added LPS										212_176.1022_0.50_L-(+)-Arginine - 40.0 eV	7.742	0.0094504	2.0246	0.047037	Delivery to ween LPS - Added LPS; Delivery to ween LPS - Delivery to ween Reuteri; Delivery to ween LPS - SPF
31_504.2976_4.53_1-Pentadecanoyl-sn-glycero-3-phosphocholine from NIST14	7.907	0.0088919	2.051	0.040097	Delivery to ween LPS - Added LPS; SPF - Added LPS; Delivery to ween LPS - Delivery to ween Reuteri										164_554.2747_3.03_""2-((4R)-4-((3R,5R,6S,7R,9S,10R,13R,14S,17R)-3,6,7-trihydroxy-10,13-dimethylhexadecahydro-1H-cyclopenta[a]phenanthren-17-yl)pent-2-enamido)ethane-1-sulfonic acid""	7.7171	0.0095381	2.0205	0.047037	Added LPS - Delivery to ween LPS; Added LPS - SPF; Delivery to ween Reuteri - Delivery to ween LPS; Delivery to ween Reuteri - SPF
370_524.2730_4.52_1-(9Z-Octadecenoyl)-sn-glycero-3-phosphoethanolamine from NIST14	7.8545	0.0090651	2.0426	0.040097	Delivery to ween LPS - Added LPS; SPF - Added LPS										440_576.4022_5.43_1-Stearoyl-2-hydroxy-sn-glycero-3-phosphocholine from NIST14	7.5687	0.010084	1.9964	0.048852	Added LPS - Delivery to ween LPS; Delivery to ween Reuteri - Delivery to ween LPS; SPF - Delivery to ween LPS
509_328.3195_5.97_Palmitoyl ethanolamide from NIST14	7.8484	0.0090853	2.0417	0.040097	Delivery to ween LPS - Added LPS; Delivery to ween LPS - Delivery to ween Reuteri; Delivery to ween LPS - SPF										354_506.3588_4.97_1-(1Z-Hexadecenyl)-sn-glycero-3-phosphocholine from NIST14	7.5444	0.010178	1.9924	0.048852	Delivery to ween LPS - Added LPS; SPF - Added LPS; Delivery to ween LPS - Delivery to ween Reuteri
369_548.2730_4.51_1-(9Z-Octadecenoyl)-sn-glycero-3-phosphoethanolamine from NIST14	7.8029	0.0092393	2.0344	0.04024	Delivery to ween LPS - Added LPS; Delivery to ween Reuteri - Added LPS; SPF - Added LPS										22_426.2606_4.23_1-Myristoyl-2-hydroxy-sn-glycero-3-phosphoethanolamine from NIST14	7.4586	0.010515	1.9782	0.049267	Added LPS - Delivery to ween LPS; Delivery to ween Reuteri - Delivery to ween LPS; SPF - Delivery to ween LPS
10_480.3460_4.85_1-(1Z-Hexadecenyl)-sn-glycero-3-phosphocholine from NIST14	7.5318	0.010226	1.9903	0.043078	Added LPS - Delivery to ween LPS; Added LPS - Delivery to ween Reuteri; Added LPS - SPF										4_480.2770_3.23_""2-((4R)-4-((3R,5R,7R,8R,9S,10S,12S,13R,17R)-3,7,12-trihydroxy-10,13-dimethylhexadecahydro-1H-cyclopenta[a]phenanthren-17-yl)pentanamido)ethane-1-sulfonic acid""	7.453	0.010538	1.9773	0.049267	Added LPS - Delivery to ween LPS; Delivery to ween Reuteri - Delivery to ween LPS
211_310.2003_3.14_Isovalerylcarnitine - 50.00 eV	7.5591	0.010121	1.9948	0.043078	Delivery to ween LPS - Added LPS; Delivery to ween Reuteri - Added LPS; Delivery to ween LPS - SPF; Delivery to ween Reuteri - SPF
75_344.2787_4.00_LAUROYLCARNITINE	7.5176	0.010281	1.9879	0.043078	SPF - Added LPS; SPF - Delivery to ween LPS; SPF - Delivery to ween Reuteri
150_466.3277_5.34_TOP19 Psoriasis feature - Unknown FeatureID=3668	7.2105	0.011573	1.9366	0.047884	Delivery to ween LPS - Added LPS; Delivery to ween Reuteri - Added LPS; SPF - Added LPS
